# Supplementary material for: Genome-wide analysis and stress-responsive expression of CCCH zinc finger family genes in Brassica rapa
Source: BMC Plant Biol. 2018 Dec 27;18:373. doi: 10.1186/s12870-018-1608-7 (PMC6307296; doi:10.1186/s12870-018-1608-7)
Supplement: Supplementary file 1 — Detailed information of CCCH gene family in B.rapa. Sequences and information of CCCH genes and proteins came from http://brassicadb.org/brad/ (XLSX 51 kb) [file 12870_2018_1608_MOESM1_ESM.xlsx]

## Sheet: B.rapa
Additional file 1 Detailed information of CCCH gene family in B.rapa
Subfamily	Name	Locus	Strand	start	end	Size(aa)	Mass (Da)	PI	Number of CCCH zinc finger E<10	Type of CCCH motifs	CCCH motifs	protein sequence
Ⅰ	BraAnng001760	Ann	+	17291	19074	436	46405.2	8.41	5	|853|853|853|853|853|	|ZF1:CIYYLRTGVCGYGSRCRFNH|ZF2:CQHFMRTGTCQFGASCKYHH|ZF3:CSYYMRTGQCKFGLTCRFNH|ZF4:CQYFMRTGDCKFGSSCRYHH|ZF5:CTHFAQHGICKFGPACKFNH|	MDRYGRAGEEGSRSDPSIQWTSHGVETSMGRLALGGGGESYPERSDEPDCIYYLRTGVCGYGSRCRFNHPRNRGAVIGGGDGVLPERMGHPVCQHFMRTGTCQFGASCKYHHPRQGGGSVAPVSLSYLGYPLRLGEKECSYYMRTGQCKFGLTCRFNHPVPLQPQQQQPQPQLQTIYPTLQSQPMPSSQQYGLVLSRPSLLPASYLPSPYGGPPPMVMPPGMVTYPSWNPYQASLTAMPSPGTQPSIGSSSVYGMASLSPSGPAYTGTYQSGGPSLTASTEQSFPQRPDQPECQYFMRTGDCKFGSSCRYHHPPLDALLQPKTGVLLNSIGLPLRPGVAQCTHFAQHGICKFGPACKFNHSMSSSLSYSPSASSLTNMHVAPYPIGSSAPISSSNEPTT…
	BraA01g042040	A01	+	28112875	28114659	463	49457.8	8.36	5	|853|853|853|853|853|	|ZF1:CQHFMRTGTCQFGASCKYHH|ZF2:CQHFMRTGTCQFGASCKYHH|ZF3:CSYYMRTGQCKFGLTCRFNH|ZF4:CQYFMRTGDCKFGSSCRYHH|ZF5:CTHFAQHGICKFGPACKFNH|	MDRYGRAGEEGSRSDPSIQWTSHGVESNGLSSIESLVIIKGFCFEKCVFFFWVASMGRLALGGGGESYPERSDEPDCIYYLRTGVCGYGSRCRFNHPRNRGAVIGGGDGVLPERMGHPVCQHFMRTGTCQFGASCKYHHPRQGGGSVAPVSLSYLGYPLRLGEKECSYYMRTGQCKFGLTCRFNHPVPLQPQQQQPQPQLQTIYPTLQSQPMPSSQQYGLVLSRPSLLPASYLPSPYGGPPPMVMPPGMVTYPSWNPYQASLTAMPSPGTQPSIGSSSVYGMASLSPSGPAYTGTYQSGGPSLTASTEQSFPQRPDQPECQYFMRTGDCKFGSSCRYHHPPLDALLQPKTGVLLNSIGLPLRPGVAQCTHFAQHGICKFGPACKFNHSMSSSLSYSPSA…
	BraA02g007720	A02	+	3624147	3626229	434	46463.1	8.84	5	|853|853|853|853|853|	|ZF1:CVYYLRTGVCGYGSRCRFNH|ZF2:CQHFMRTGTCRFGATCKYHH|ZF3:CSYYMRTGQCKFGSTCRFHH|ZF4:CQYFMRTGDCKFGNSCRFHH|ZF5:CSHFAQHGVCKFGPACKFDH|	MDRYDPALETGLEASMWRLGLRGGGGGELYPERLDEPDCVYYLRTGVCGYGSRCRFNHPRNRSPVLGGLRTEAGEFPERMGQPVCQHFMRTGTCRFGATCKYHHPRQGGRDSVTALTSLSYMGLPLRPGEKECSYYMRTGQCKFGSTCRFHHPVPPGVQAPSLQLSTGSAIYPPLHSQSVPSPQQFGVAIPRPQLLQGSYVQSPYGTYNQMVLPPPGMVPYSGWNPYQASSISAMPSHGSQPSMGSSSVYGIRPSSPPAPAYPPGSSSNKEQTFPQRPGQPECQYFMRTGDCKFGNSCRFHHPLEAASPKGVNLSPIGLPIRPGTAQCSHFAQHGVCKFGPACKFDHSMSSSSLSYSPSASSVSDMHVVPYPLGSSSLGISAPSSSSSLSDQRTELHSS…
	BraA03g008610	A03	+	3691538	3693805	423	44876	6.93	5	|853|853|853|853|853|	|ZF1:CVYYLRTGVCGYGSRCQFNH|ZF2:CQHFMRTGECKFGASCKYHH|ZF3:CPYYMRTGQCKFGSTCKFHH|ZF4:CTYFMKTGDCKFGTSCRYHH|ZF5:CSHFAQHKICKLGPACKFDH|	MEPGEEGSRSDPGNETGIEVVASMSRLGLRGGGNESYPERPDEPDCVYYLRTGVCGYGSRCQFNHPPNRPPVLGGLRAEAGEFPERMEQPVCQHFMRTGECKFGASCKYHHPRQGGGGGDSVTSPISFNHMGFPLRPGEKECPYYMRTGQCKFGSTCKFHHPVPPGDQVPSQQQLSTGPAIYPPLQPQPSQQFGVVVPRPQILPGSYVQSPYGTYSQMVLPPGMVSYSGWNPYQPSVSAIPSPGTQPSMGPSSVYGTTPLSPSAPAYQSGPSSNKEHSFPQQPGQPECTYFMKTGDCKFGTSCRYHHPMEAASPKGVALSNIGLPLRPGTAPCSHFAQHKICKLGPACKFDHSMTSSLNDQGTELHSSSSIKPTTTTSGGGSETTGAAGVSSSSSMTVG…
	BraA03g017500	A03	+	8135857	8138059	464	51130	5.43	5	|853|853|853|853|853|	|ZF1:CQFFLRTGQCGYGNSCRYNH|ZF2:CEYYLKTGACKYGSTCKYHH|ZF3:CPYYMQTGMCRFGVACKFHH|ZF4:CRFFMNTGTCKYGDDCKYSH|ZF5:CGNFKAYGFCKYGPNCKYDH|	MSETQNSTETVRSSDKTEDTLTRMKVNEENMEQSSPSPYPDRPGERDCQFFLRTGQCGYGNSCRYNHPLSLVPQAVSYHRDELPERIGQPDCEYYLKTGACKYGSTCKYHHPKDRNGAEPVLFNVLGYPMRQGEKSCPYYMQTGMCRFGVACKFHHPHPQNGHSTTTYGMSSFPYTMMSLPPATYGVMPPPQVPYPQAYIPFMFAPPQGWSPYMAGSNPIYNVKTQPDSSSERAECRFFMNTGTCKYGDDCKYSHPKERMLESPPNLSHHIVLLPARPGQPACGNFKAYGFCKYGPNCKYDHPSSPVSTQPRSSTPPSRSDSTAISNGDKPGAENNSSEIEKQDEDISDKSEVQESSQLSGSDSTAISNGVKPAADNHSSEVEKHDDSSDKTESQLSGC…
	BraA03g024630	A03	+	12096151	12098008	430	45819.8	9.06	5	|853|853|853|853|853|	|ZF1:CPYYMRTGVCGYGSRCRYNH|ZF2:CQFYLKTGTCKFGASCKFNH|ZF3:CSYYLKTGLCKFGITCKFHH|ZF4:CQYYLKTGDCKFGTSCKFHH|ZF5:CTFYIQNGFCKFGSTCKFDH|	MDMYGRTPPSQSAHGNAADTGLEESMWRLGLGGETYPERPAAPDCPYYMRTGVCGYGSRCRYNHPPDRATVEATVRATGQYPERIGEPPCQFYLKTGTCKFGASCKFNHPRNAGGSMSHVPLNIYGYPVREGGEKECSYYLKTGLCKFGITCKFHHPQPAPAPAATPPPPASAPQFYPSLQQQQQSLIPGAPSSSLRVARTLLPGSYMQGAYGPMLLSPGVLPMQGWSPYSAPVSPALSPGATSLYGVPHLSSTTPSLPGVYPSLPSPTHSFPERPGELECQYYLKTGDCKFGTSCKFHHPRHRVPPSANCNLSPIGLPLRPGVQGCTFYIQNGFCKFGSTCKFDHPTGYNASSSSLPDAPVSTLLGAPSSTGLLSGAARSTSNISAGLIFSQSGGSIP…
	BraA03g031160	A03	+	15533319	15534833	359	40161.2	7.86	5	|853|853|853|853|853|	|ZF1:CSYYIRTGLCRFGSTCRFNH|ZF2:CEYYLKTGTCKFGVTCKFHH|ZF3:CAYFLRTGHCKFGATCKFNH|ZF4:CQFYMKTGDCKFGTVCKFHH|ZF5:CVFYSRYRICKFGPSCKFHH|	MWQMNLSSDETMELGSYPERPGEPDCSYYIRTGLCRFGSTCRFNHPRDRELVIATAMRGEYPERIGQPECEYYLKTGTCKFGVTCKFHHPRNKAGIAGSVSLNMLGYPLRSNEVDCAYFLRTGHCKFGATCKFNHPQPQPTTNLMVPTSGQQQSYPWSRASFIPTPRWQDPSGFTPLMMPQGVVWNPYTGQLGSVSPSGTGNDHNNYRELQQNESGSSVPQGGIYALPSESVFPERPGQPECQFYMKTGDCKFGTVCKFHHPRDRQTPPPDCLLSPIGLPLRPGEPLCVFYSRYRICKFGPSCKFHHPMGVFTYDNTASETDEVMKTTTGHSRRLSVSETRQAATISGQDTTIDTTHE*
	BraA03g032680	A03	-	16207500	16209801	440	47024.7	8.11	5	|853|1153|853|853|853|	|ZF1:CIYYLRTGVCGYGSRCRFNH|ZF2:CLFDQHFMRTGTCKYGGSCKYHH|ZF3:CSYYMRTGQCKFGLTCRFNH|ZF4:CQYFMRTGDCKFGASCRYHH|ZF5:CTHFAQHGICKFGPACKFDH|	MERYGRAGEEGSRSDPSIEWTSHGGETRVEGSMWRLGLTGGGEAYPERSNEPDCIYYLRTGVCGYGSRCRFNHPRDRGAVIKSFLFVCLFDQHFMRTGTCKYGGSCKYHHPRQGGGSVAPVSLSYLGYPLRPGEKECSYYMRTGQCKFGLTCRFNHPVPQPQQQQPQTQTIYPTLQSQPMPSSQQYGLVLTRPSLLPGSYLPSPYGPPMVLPPGMVTYPNWNPYPASLTAMPSPGTKTQPSIGTSSVYGMAPLSPSGTAYTGTYQSGGPSLTTSREEPFPQRPDQPECQYFMRTGDCKFGASCRYHHPLDAVQTNTGVLLSPIGLPLRPGTAQCTHFAQHGICKFGPACKFDHSMASSLSYSPSASSLTDMPVAPYPIGSSTLSGASAPVSSSNEPTTE…
	BraA04g023660	A04	-	17348735	17350896	409	44536.5	5.92	5	|853|853|853|853|853|	|ZF1:CHYFMRTGKCGYGSSCRYNH|ZF2:CEYFLKTGACKYGAACKYNH|ZF3:CPYYMQKGMCRFGVACKFHH|ZF4:CPYYMQKGMCRFGVACKFHH|ZF5:CGNFKAYGFCKYGANCKFDH|	MSETPQVQNSTGSIPSSDKTEDTLTKVKVNEENMDEPSLFPDRPGERDCHYFMRTGKCGYGSSCRYNHPVSHVPEAVFYHREELPERVGQPDCEYFLKTGACKYGAACKYNHPKDRNGAGPVLFNALGYPMRQGEKSCPYYMQKGMCRFGVACKFHHPQTHNAQPTSFPFGGSLPVMSLAPATYEAMSRPQALHPQAYSFMVAPPQGWSTFMGGYDMKTELDSSSEKAECSFFMKTGTCKYGDNCKYSHPKERMLLSPPPNLFNPVVLPARPGLPACGNFKAYGFCKYGANCKFDHPVPVNTYNNTGSTMPSPPSAYAPPVSTPVRITSPPGRSNGGDKPAAEDNSSETVKEEDGPDKAEVHDSSQLSHGSTALSNDAENPGPETKKEDDDPLPADNSG…
	BraA05g000180	A05	-	101076	103061	457	48658.9	8.99	5	|853|853|853|853|853|	|ZF1:CAYYMRTGVCGYGSRCRFNH|ZF2:CQFYLKTGTCKFGASCKFNH|ZF3:CSYFLKTGQCKFGITCKFHH|ZF4:CQYYLKTGDCKFGTSCKFHH|ZF5:CSFYVQNGFCKFGSTCKFDH|	MDMYGRTPPTAMNGSHAPPQWTPGDADTGLLLQAESSMWRLGLGSETYPQRAGAPDCAYYMRTGVCGYGSRCRFNHPPDRASVEATVRATGQYPERIGALPCQFYLKTGTCKFGASCKFNHPRNAAAGGSMTHVPLNIYGYPVRQGENECSYFLKTGQCKFGITCKFHHPHPASASASASAAATLPPPASAPQFYSSVQHHSLMPGPPSSSLRPLLPGSYMQGAYGPMLLTTPGVLPIQAWNPYSAPVSPALSPGAASLYGVTQLSSTTPGVYPSGVVTLKEESFPERPGEPECQYYLKTGDCKFGTSCKFHHPRDRVPPRPNCDLSSIGLPLRPGVQRCSFYVQNGFCKFGSTCKFDHPVGTIRYNPSASSLADAPVAPYPVTSLLASSSSSSAELIP…
	BraA05g011870	A05	+	6435010	6437548	475	51196.5	5.73	4	|853|453|853|753|	|ZF1:CQFFLRTGQCGYGNTCRYNH|ZF2:CETGACKYGSTCKYHH|ZF3:CRFFMNTGTCKYGDDCKYTH|ZF4:CGNFASGYCKYGANCKFDH|	MSETQQVQNSTGSIRSSENIEDTFRRMEVNEEQSSQYPDRPGERDCQFFLRTGQCGYGNTCRYNHPLSHLPQGVFYQRDDLPERIGQPDCETGACKYGSTCKYHHPKDRNGAGPVLFNVLGYPMRQGEKSCPYYMQKGIHATTYGMSNFPSVGFPYAGGLPMMSMPPATYGVMPPPGTYGGAMPRPQVPHPQTYMPFMVPPPQGWSTYMAGSNPIYNVKTQLYSSSSASVPVAVTSHQHSVSERAECRFFMNTGTCKYGDDCKYTHPRERMLSPNLLNPIVLPARSGKPACGNFASGYCKYGANCKFDHPMPLNPYDGTGLTMPSLPTAYAIPVTTHLPSRSDSNALSNGSKPATENHTSETEKQDDKSEVQDPSQLSGSDSTAISNGNKPATENETSE…
	BraA05g034410	A05	+	24546142	24550804	553	60883.5	7.52	6	|853|853|853|853|853|853|	|ZF1:CTHYMQTRTCKFGEGCKFDH|ZF2:CPYYIKTQRCKYGLRCKFNH|ZF3:CTFYMKTGKCKFGLTCKFHH|ZF4:CPFYLKTGSCKYGATCRYNH|ZF5:CDYYMKTGECKFGERCRFHH|ZF6:CPYYMKTGTCKYGATCKFDH|	MAAHRHQLFTYALQPSLAAASTASPAPPPPQPQPQQNLSLSSLYASSAADRYYPDATFRFLSRDGSESLTNNYQPTVASSSSSSAMYHHHLPNAASHLAYPPQLMQHQEAWPPGVEPPAAAAVEPLPPGVKRTSEALYYPTLYGAHNPMGQTEAWYTTDYLTKRLKLESTSHLPVYPQRAGEKDCTHYMQTRTCKFGEGCKFDHPVWVPEGGIPDWKEAPVVPNDEYPERPGEPDCPYYIKTQRCKYGLRCKFNHPKTAAAVTVETPDALPERPSEPPCTFYMKTGKCKFGLTCKFHHPKDIQLPSSSQDNGSTEAVTSEPDVTNNPHVTFAPAAYYNSKGLPARPAEVDCPFYLKTGSCKYGATCRYNHPERTAFTPQAGGINYPLVSPTSASVNLGL…
	BraA05g039010	A05	+	26641269	26643047	395	41853.8	8.57	5	|853|CCH|853|853|853|	|ZF1:CIYYLRTGACGYGSRCRFNH|ZF2:CKFGATCKYHH|ZF3:CSYYLRTGQCKFGLTCRFNH|ZF4:CQYFMRTGDCKFGSSCRYHH|ZF5:CTHFAQHGICKFGPACKFDH|	MERYGRSGEEGSRSDPSGQTGVQASVWRGGGESYPERPDEPDCIYYLRTGACGYGSRCRFNHPRDRGAVIKHFMRTGTCKFGATCKYHHPRQGGGSVAPVSLSYLGYPLRPGEKECSYYLRTGQCKFGLTCRFNHPSQPSQQYGLVLARPSLLPGSYLPSHYGPPMVLPPGMVTYPGWNPYQPSLTAMPSPGTQPSIGPSSVYGMAPLSPSGTAYTGTYQSGGPSSLTISKEEPFPQRPDQPECQYFMRTGDCKFGSSCRYHHPLDAAQPKTGVLFSSIGLPLRPGVAQCTHFAQHGICKFGPACKFDHSMSSSLSYSPSASSLTDMPVAPYPIGSSSLSGATAPVSLSNEPTTEAVTAVSSPMVSGQEPAETSGDSASVSGSIEAKTSSSSSK*
	BraA05g041470	A05	+	27882845	27884639	393	43280.5	6.82	5	|853|853|853|853|853|	|ZF1:CSYYIRTGLCRFGSTCRFNH|ZF2:CEYYLKTGTCKFGVTCKFHH|ZF3:CAYFLRTGHCKFGATCKFNH|ZF4:CQFYMKTGDCKFGTVCKFHH|ZF5:CVFYSRYGICKFGPSCKFHH|	MDFNAGVPMSSLSPLMTQEAMWQMNLSQDETMETGSYPERPGEPNCSYYIRTGLCRFGSTCRFNHPPDRELVIATARMRGEYPERIGQPECEYYLKTGTCKFGVTCKFHHPRNKAGIAGRVSLNMLGYPLRSNEVDCAYFLRTGHCKFGATCKFNHPQPQPQPTTNLMVPTSGQQQSYPWSSASFIPSPRWQDPSGYTPLLMPQGVVPVQGWNPYTGQLGAVSPSGTGNDHNSYRNMQQNEAGSQSQGSVSGLNTASSVPLGGFYALPSESVFPERPGQPECQFYMKTGDCKFGTVCKFHHPRDRQAPPPDCLLSPIGLPLRPGEPLCVFYSRYGICKFGPSCKFHHPMEVFAYDNTASETDEVVEASGGHSRRVSVSETRQATTSGEDTTN*
	BraA06g018500	A06	-	10437509	10439661	402	43834.7	5.9	5	|853|CCH|853|853|853|	|ZF1:CAFYMRTGSCKFGSTCKFNH|ZF2:CKYGLTCRFNH|ZF3:CLFYMRNGSCKFGADCKFNH|ZF4:CSYYLKTGDCKFKFTCKYHH|ZF5:CTHYSRYGICKFGPACRFDH|	MIGICGSIARDGLETEPVSRSPSLADGSPSDLNHAADVLSKELKNVGLDEEKMMSVPGGGDDSKEEEDGVSENESEALYPVRPGAEDCAFYMRTGSCKFGSTCKFNHPLPNPTNIQYYFRTGGCKYGLTCRFNHTKPNSDVPPSAPELNFLGLPIRPGEIECLFYMRNGSCKFGADCKFNHPDPTTLGGTDSPSFHGNNGGSIGSFSPKSPFQPSSTSWSSPRHANGTAPFIPSMLSQSRGASSQTPEWNGYQVATTMYPSERSVFSTSTTYLMNNSSAETSIFTPYKYQKPAEEFPERPDQPDCSYYLKTGDCKFKFTCKYHHPKNRLPKQPPFALNDKGLPLRPDQVICTHYSRYGICKFGPACRFDHSIQLPDSTGSSHVVAEPPQVGANGNESDG…
	BraA06g026840	A06	+	18806090	18808294	417	46514.4	6.35	5	|853|853|853|853|853|	|ZF1:CSFYIRTGNCKYGSSCKFNH|ZF2:CKYYFRTGGCKYGETCRFSH|ZF3:CPFYMRNGSCKFGSDCKFNH|ZF4:CSYYVKTGDCKFKYKCKYHH|ZF5:CTHYSRYGICKFGPACRFDH|	MSKPDPDPKPASGSSREKDPVADHVTEELSDDLRNVGLSDEATEELSVPISVAEGDGETDQKEEEGRERVEKRMMVYPVRPDAEDCSFYIRTGNCKYGSSCKFNHPVRRKLQIGRDKVKEKEREENVENPRLMECKYYFRTGGCKYGETCRFSHTKEQTSLPTRPELNFLGLPIRPGEKECPFYMRNGSCKFGSDCKFNHPDPTAAGGVDSSLFRGNNGGSFAPKEAPQASSTSWSSSRHMNGTGTAPFIPVMYSQNRGASPQTPEWSGYQAPSAYPPERNVLPPSTYSANNALAETSSFSQLQQQMSTEEFPERPDQPECSYYVKTGDCKFKYKCKYHHPKNRLPKQSPSSFNDKGLPLRPDQSMCTHYSRYGICKFGPACRFDHSIPPTFSSTSSQT…
	BraA07g011120	A07	-	10961621	10963887	385	44434.2	8.83	4	|853|853|853|753|	|ZF1:CYYYMKKGRCGYGLSCRFNH|ZF2:CIQYLQTGKCSYGPKCRFNH|ZF3:CRQYLQTGQCSYGPKCRYNH|ZF4:CKFFQKGDCKNGSGCKFTH|	MSDRENPEKGDEEAKETDTRTESTSMGETEGRDPDSGPSEANVRTNRRHERYARSGAEKRENEPERHGLGDSSEYPVRIGVEDCYYYMKKGRCGYGLSCRFNHPPLPQRDQMRHDMVQPSRYPVRPQLPERSQMRHDMVQTSPYPGAGDCIQYLQTGKCSYGPKCRFNHPPSPRDIGAIDCRQYLQTGQCSYGPKCRYNHPPSPVLPQWVSRQICKFFQKGDCKNGSGCKFTHSMSGDGAEAEPMRQDTSWGKKRHAAKSSSRPWKRERQAHDLEERKQKKRRVENLRIDPNVQSGEGGSQTEQRLEVPENRNVNAQEQADMERQNREAQEKAQEERRLRIDNERRQARLRLERMQPRVLTNNVDQLREALPDIGIERKEGDGF*
	BraA10g003570	A10	-	1852407	1854495	404	44657.4	8.78	5	|853|853|853|853|853|	|ZF1:CQFYLRTGLCGYGSTCRFNH|ZF2:CEYYLKTGACKYGSTCKYHH|ZZF3:CPYYLRTGTCRFGVACKFHH|ZF4:CRFFMNTGTCKYGDHCKYTH|ZF5:CGSFKSFGFCKFGPNCNFDH|	MSDTHHVQSSTGSVRSSQKIEDAFRKMKVNDGNGVEQPDPYPDRPGERDCQFYLRTGLCGYGSTCRFNHPTNLPQVMYYNEELPERIGQPDCEYYLKTGACKYGSTCKYHHPKDRNGAEPVLFNVLNLPMRQGEKPCPYYLRTGTCRFGVACKFHHPQPDNGHSTAAAYGMPTFTSAGLHHAGGLTMVPTYGTLPRPQLPQSYVMVSSSQGLMPPQSWATYMGASNSMYGVVKNQVYYPGSSAPMHMGVTLNGVDLSERSEQQQQCRFFMNTGTCKYGDHCKYTHVSVRVSPPPPPPNFMNPFVLPARPGQPACGSFKSFGFCKFGPNCNFDHSVLPYPTGLPMPSSLPNPYPSHVPSNYQRISPTPSRSGSKAMHNDKPDVKKEMPGTEKPEQVQDLS…
	BraA10g021580	A10	-	15410289	15412342	437	46474.7	8.12	5	|853|853|853|853|853|	|ZF1:CIYYLRTGVCGYGSRCRFNH|ZF2:CQHFMRTGTCKFGASCKYHH|ZF3:CSYYMRTGHCKFGSTCRFHH|ZF4:CQYFMRTGDCKFGASCRFHH|ZF5:CSHFAQHGICKFGPDCKFDH|	MERYGRVGEEGPRADPSPPGTETGLEGSMWRLGLRGGGGESFPERPDEPDCIYYLRTGVCGYGSRCRFNHPPNRVPVLGGLRTEPGEFPERMGQPVCQHFMRTGTCKFGASCKYHHPRQRGGDSVTVSLNYMGFPLRPGEKECSYYMRTGHCKFGSTCRFHHPLPPGAQPPSHQQQLSTGSAIYPSLQSQSGVFVARPQLLPGSYVQSPYGTYSQMVLPPPGMVPYPGWNPYQASPGSQPSMGSSSVPLAPAYQTSLSSNKEQSFPQRPGEPDCQYFMRTGDCKFGASCRFHHPLEAAPPKGVNLSNIGLPLRPGTAPCSHFAQHGICKFGPDCKFDHSMGSSSLSYSTSASSLTYPPGSSSLGTLAASSSSTSDQRTELHSSSSVKPKTTTSGGSETV…
Ⅱ	BraA07g030850	A07	-	22531661	22534765	614	68866.1	8.02	2	|853|853|	|ZF1:CNKWQETGTCPYADHCQFAH|ZF2:CRMVLAGDVCSYGHRCHFRH|	MERLCEVCKAYRAVVYCIADAASLCLTCDAKVHSANALSGRHLRTLLCGFCKNQPCVVRCLDHKMFLCNGCNDKIHGVVSSKHVRHDVRCYTGCPSAKDFAVMWGFRVMDNDVSLEKSFAMAKAKVQREAGFVLEQILELEKLQLREESKGLSLTEHADPSPLELHKQSEERLVDLSQTGKELIVDFSHLSSSSTLGDSFWECKSPFSKNYQLWHQNLQDIGVCEDTVCDDDDFHIPDIDLTFQNFEELFGADPDPTTDNYKLCEMNTFSSPSSKPASSSLSFSRSNGGGSSKTHCSHNHSEEVISICSPLSNNARQKAISRLKEKKRARTYIFWIQGGETSLVWSQKETEDEHGTYTNLAAHLLYMIQFPLHATPCFLEKLDLSGKKVSLNFLGSSSA…
	BraA07g032380	A07	-	23395818	23396829	312	34961.2	7.62	2	|853|853|	|ZF1:CNKWQQTGACPYGDNCQFAH|ZF2:CRMIVTGSTCPYGHRCHFRH|	MEKVASAVTDLACVTALNSPPPPLSPQSDKSVTKQHQEDFAASFASLYNSIFSPESQFPDSLSLSPSPPYSSSSPPFRVDIATEHRLRQASLILEYDELNENYEVCLSRLQSLMTELDSLRRENDALRQENVDLLKLIHISTSSSSSSVSPPHVRNRQQISDFRSQARRRSDPERNSLPKSISVRSPGYLKMMSHGYGGASRQTSQLGSDSVTQKVCVPTKGERDALELEVYRQGMTKTELCNKWQQTGACPYGDNCQFAHGIDELRPVIRHPRYKTEVCRMIVTGSTCPYGHRCHFRHSLTDQERMLLTH*
	BraA07g033380	A07	+	23862317	23863914	310	34374.6	8.43	2	|853|853|	|ZF1:CNKWQETGTCPYGDHCQFAH|ZF2:CRMVLAGDICPYGHRCHFRH|	MENETAPFSYSGTSAVGIVNSHGEPSQLYHSSRSVMQQRQDMVNREALCYTRLHEASLEAEVLRLENTELRSMNLHLKKELDQLIRSSIQNRFGYDRVPFRMLSNLSIGGGNNRGAEDAENQNRAVNRDDVSDESPTSVIASEDLNRSSLPKSISVRSSGYSKSSQGVCGGAAAQCGKPRGAVAKPGACGQQLSTTQRVYVRGGKKEEEEEIEVEVYNQGMTKTELCNKWQETGTCPYGDHCQFAHGIKELRPVIRHPRYKTEVCRMVLAGDICPYGHRCHFRHSLSEQEKLMAAGCKPNNKSSFKLVK*
Ⅲ	BraA10g000600	A10	-	281722	282919	338	37962.1	6.17	1	|853|	|ZF1:CKDYKETGYCGYGDSCKFLH|	MSDSGEEPKTCQQEEASQSQQVCTFFKKPSKAKNLRKRPAVDADEEDADAKSETSILNNLKKVAKPDNKLFFSSGPSKGSATTTGEAAEKAVVFHYDSSKEIQVQNDSRATATLETETDFNQDARAIRERVLKRADEALKGNKNKGSDEKLYTGIHGYTDHKAGFRREQTISSEKAGGSHGPLRASAHIRVSARFDYQPDICKDYKETGYCGYGDSCKFLHDRGDYKPGWQIEKEWEEAEKIRKRNKAMGVEDEDDDEADSEEDEDALPFACFICRESFVDPVVTKCKHYFCEHCALKHHTKNKKCFVCNQPTMGIFNAAHEIKKRMAEERSKAQGL*
IV	BraA01g016240	A01	-	8626803	8628874	426	46224.2	6.54	2	|743|753|	|ZF1:CFHWRAGRCNRYPCPFLH|ZF2:CKFWADGNCPYGDKCKYLH|	MDLDMNGGNTRVFQRLSGVSNQKVCFHWRAGRCNRYPCPFLHRDSPPPAPFPGSSSSTNNKRIADDDDSGFAGSSHRRGPGSGNNTWGRFGGNRTVTKTEKLCKFWADGNCPYGDKCKYLHCWSQGDSFSLLTQLDGHQKVVTGIALPSGSDKLYTASKDETLRIWDCASGQCTGVLNPGGEVGCMISEGPWLLVGMPNLVKAWNIQTNVDLSLTGPVGQVYSLVVGTDLLFAGTQDGSILVWRYNTATNCFDPAASLTGHTLAVVSLYVGANRLYSGSMDNSIKVWSLDNLQCVQTLTEHTSVVMSLICWDQFLLSCSLDNTVKIWAATQGGNLEVTYTHKEEYGVLALCGVHDAEAKPVLLCSCNDNSLHLYDLPSFTERGKILAKQEIRSIQIGPG…
	BraA03g015210	A03	+	6792332	6794371	447	48385.6	7.5	2	|743|753|	|ZF1:CFHWRAGRCYRNPCQFLH|ZF2:CRFWVDGSCSHGEKCRFLH|	MDFDSNGGNKRVFNRLGGPTRPSPQQTNTRQQVCFHWRAGRCYRNPCQFLHRELPAGPVPNHANKRAPDESGFAGPSHRRGPGFNGSHSSNNNNNTWGRFGGNSRAVVTKTEKVCRFWVDGSCSHGEKCRFLHCWSKGDGFSLLTQLDGHEKLVSGIALPSGSDKLYTGSKDGTIRVWDCASGQCTSVLNLGAEVGCVITEGPWLLVGMPNLVKAWNMETNADQSLSGPVGQVYSLVVGTDLLFAGTQDGSILAWRYNAATNCFEPAASLMGHTLAVVTLYVGANRLYSGSMDKSIKVSTSDSSFMLDLENLQCIQTLTDHTSVVMSLICWDQFLLSCSLDNTVKIWAAVEGGNLEVTYTHKEENGVLALCGVHDAEAKPVLLCSCNDNTLRLYDLPSF…
	BraA04g012850	A04	-	10080581	10082351	430	46554.5	8.99	1	|753|	|ZF1:CKFWKAGNCKKGDQCSFLH|	MSYKAPRRCSNGRNFGVERHQDFAADIAPRRPYENKGPNKWSRNLVWTASDGNKPRKNGNTYGSTKSQVSGTAASVSQQRKNAGYGQVSDTRGWGSSNRGSPKSKECVCKFWKAGNCKKGDQCSFLHSWSCLPGLVMVAALEGHKKDLKGIALPQGSDKLFSASSDGTLRIWDCHTGQCVHTINLQAEAGSLICEGPWVFLGLPNAVKAFNVQTSKDLHLNGVVGQVRAMTVGNGMLFAGTTSGSISVWKATDSESDPFTYLTSLEGHHSGEVTCFIVGGHRLYSGSVDRTIKVWDLNTLECTMTLRQHTDAVTSLLCWDQYLISSSLDGTIKVWACSDNGSLKVTNTRRHEQSVHTLCGMSDAEGKPIMFCSYQNGTVGICDLPSFEERGKMFSTNTV…
	BraA10g010530	A10	-	8658579	8661076	541	59510.8	6.88	2	|743|753|	|ZF1:CSYWRAGRCNRNPCQFLH|ZF2:CRYWVDGSCSHGDKCRYLH|	MNRQETDWFRWSFSSKVKGARVSYRRREVELQTGEPTKVEFVSVCRLIQAGFRTWACVEAHQLHLRGKGSEPISRNDTVSFNEDMLSSSSSSSRGEFVTEANELEKQNRREKETLGDDRDGDVGNEVWTRRVDRPAAAKGSRQEVCSYWRAGRCNRNPCQFLHRELPGPGYSNKRVADESGFAGPSHRRGPGFNGNSSNNWGRLGGNRTVTKTEKVCRYWVDGSCSHGDKCRYLHCWSIGDSFSLLTQLDGHEKLVTGIALPSGSDKLYTASKDETIRLWDCASGQCTSVLNLGAEVGCVISEGPWLLVGMPNLVKAWNIETNADQSLSGPIGQVYSLVVGTDLHFAGTQDGSILAWRYSAATNCFEPAASLTGHTLGVVTLYVGANRLYSGSMDKSIK…
V	BraA04g021180	A04	+	15873396	15875092	454	51291.3	6.54	1	|753|	|ZF1:CSFFIRGECTRGEECPYRH|	MAHRILRDHDADGWERADFPIICESCLGDNPYVRMTKSDYDKECKICTRPFTVFRWRPGRDARYKKTEVCQTCCKLKNVCQVCLLDLEYGLPVQARDTALNISTHDSIPKSDVNREFFAEEHDRKTRAGLDYESSFGKIRPNDTIRMLQRTTPYYKRNRAHICSFFIRGECTRGEECPYRHEMPETGELSQQNIKDRYYGVNDPVALKLLGKAGEMGTLETPDDQSIKTLYVGGLNSRVLEQDIRDQFYAYGEIEPIRILAEKACAFVTYTTREGAEKAAEELSNKLVVNGQRLKISWGRPQAPRTDPDGGGSQQQPPPMQQYYMHPPPPQPHQDRPFYPSMDPQRMGAVTSSQDSGDNRMPPHGHYQQHQPYPPQPYGGYMQQPYQQYPPYHHGPPQA…
	BraA08g033650	A08	+	22076633	22078964	481	53523.8	6.89	1	|753|	|ZF1:CSFFIRGECTRGEECPYRH|	MAHRILRDHDADGWERSDFPIVCESCLGDNPYVRMTKAEYDKECKICTRPFTVFRWRPGRDARYKKTEICQTCCKLKNVCQVCLLDLEYGLPVQARDTALNISTHDSIPKSDVNREYFAEEHDRKTRAGLDYESSFGKMRPNDTILKLQRTTPYYKRNRAHVCSFFIRGECTRGEECPYRHEMPETGELSQQNIKDRYYGVNDPVAMKLLGKAGEMGTLESPDDQSIKTLYVGGLNSRILEQDLRDQFYAYGEIESIRILADKACAFVTYTAREGAEKAAQELSNRLVVNGQRLKLMWGRPQAPRPDQDGSNQQGGVAHSGLLPRAVISQQHNQPPPMQQYYMHPPPPNQDKPYYPSMDPQRMGAVISTQEAGGSSTENNGGSSSSYMMPPHQPYPPAP…
VI	BraA01g033800	A01	-	23106907	23108071	360	39797.4	7.96	3	|753|853|753|	|ZF1:CAKFKAGTCMNGDPCNFAH|ZF2:CRKFCFGEECPYGDRCNFVH|ZF3:CMKFENGQCPFGDNCHFAH|	MDSSYSDSRPMFVQSPYGGGWNQTQTNDSMNNEQSESESQSQPSLKRPRLHDDTVFNPTSNNSSWMAPPSMNKGTANIFYKTRMCAKFKAGTCMNGDPCNFAHGMEDLRQPPSNWQEIVGPPPPPAVQDRGRERERERERPSSSSVSASNWEDDQKIILRMKLCRKFCFGEECPYGDRCNFVHQDLSKFRDESGKLRESLAISVGTDPASVENGGGTGSHQVEVNRRGGIPVPASLNNGVVKTVYWKTRICMKFENGQCPFGDNCHFAHGQAELLHYSGEAVKAVASLSKQTVVPGNEAFAMKPSAAQVVTSDASGLNDEGRRKKCLLKWSDSKKINRIYGDWIDDLPVGQKSTKPVES*
	BraA03g038850	A03	+	19235995	19238216	381	42321.8	7.49	3	|753|853|753|	|ZF1:CVKFKSGACRNGELCNFAH|ZF2:CRKFCFGEECPYGDRCNFIH|ZF3:CGKFEKGQCPFGDNCHFAH|	MPPPPVAVYRSDDFLARTAFYLRFPVAALTEELENRTPSEQRTMVDSMSNDQSESQTMPQLKRPKLVDDNNTSWNVPSSNAPPVNKGTANIFYKTRMCVKFKSGACRNGELCNFAHGMEDLRQPPSNWQEIVGPPVQDREKERERERERLSSVSGGNNSNNSGNWEDDQKIILRMKLCRKFCFGEECPYGDRCNFIHEDLSKFREENGKLRESLAISVVDPLSVENGVVAFSQQVEVVRQGGVPLPVPAPLNNGVGGVKTVFWKTRLCGKFEKGQCPFGDNCHFAHGQAELLQHSVGRVEGEALNAVAASVSKPMVVPANEAFAMKPTAQVTADSSGLNDEGRRKKCLLKWSDSKKINRIYGDWIDDLPVGQKSTKPVES*
	BraA05g023320	A05	-	17183522	17184711	336	36513.8	8.46	3	|753|853|853|	|ZF1:CCKFRAGTCPYVTNCNFAH|ZF2:CKKFYTEEGCPYGESCSFMH|ZF3:CNKWEITGYCPFGAKCHFAH|	MSHHRRDSGGDVVHVIPTNNPPPENWFPNVGDSAVWATEDDYNRVWAVNPDGENGPPNKKSRGSPSSSAASNRTKAIGKMFFKTKLCCKFRAGTCPYVTNCNFAHTVEELRRPPPNWQEIVAGTPTTVEQREEFQIPSTADESGRSFKGRHCKKFYTEEGCPYGESCSFMHDEASRNRESVAISLGPAGYGNSNLLVLGGIGIQIVKPSNWKTRICNKWEITGYCPFGAKCHFAHGAAELHRFGGGLVEGQGKDGISPNPDVKQTGPNPKGHSDTTTTLLSPGLPHHSDAGYHSGVALQRASSAVTQKPGIRTLQKWKGPGKISLIYGDWIDDIE*
	BraA09g032780	A09	-	25422234	25423699	362	38635.7	7.61	3	|753|853|853|	|ZF1:CCKFRAGTCPYVTNCNFAH|ZF2:CKKFYTEEGCPYGETCTFLH|ZF3:CNKWEITGYCPFGAKCHFAH|	MSHRRDSSGDVVHVIPTNNPPPENWFPNLGDTSVWATEDDYNRVWAVNPDGDNGPPNKKTRGSPSSASAASNRTKAIGKMFFKTKLCCKFRAGTCPYVTNCNFAHTVEELRRPPPNWQEIVAAHEEERSGSGTPATVEPREEYQIPSLVSSTDESGGRSFKGRHCKKFYTEEGCPYGETCTFLHDEASRNRESVAISLGPGGYGGGGSGGGNSNVVVLGGGGSGSGVDILKPSNWKTRICNKWEITGYCPFGAKCHFAHGAAELHRFGGGLVEGEGKDGGVSSNLDIKQTGPNPKGHSDTTTPLLSPGVVPHNADAGYHSGVALQRASSAVTQKPGIRTHQKWKGPAKISRIYGDWIDDIE*
Ⅶ	BraA01g039160	A01	+	26409541	26411414	246	25206.2	9.56	2	|CCH|753|	|ZF1:CPFGDNCHFLH|ZF2:CERFAKGNCTFGDRCHFAH	MDTRKRAGSFNSNGGGGGFKKSKQGVSDVVFVTWSYIVSTSGCPFGDNCHFLHYVPGGYNAVAQLTNMALPMPQASRNMQGPGGGGGGRFSGRGGESGPGHVSSFGASATAKISVDASLAGAIIGKGGVSSKQICRQTGAKLSIQDHERDPNLKNIELEGTFEQINEASVMVRELIGRLNSAASRRPPGGGGGGIGGGVGSEGKPHPGSNFKTKMCERFAKGNCTFGDRCHFAHGEAELRRSGVA*
	BraA03g035150	A03	-	17351053	17352084	217	22659.5	9.23	2	|853|753|	|ZF1:CTKFFSTSGCPFGENCHFSH|ZF2:CERFSKGSCTFGDRCHFAH|	MFGTEMESTGLGSKSKPCTKFFSTSGCPFGENCHFSHYVPGGYNAVAQLTNMAPPMPQVSRNMQGSGGGGRFSGPGHVSSFGASATAKISVDASLAGAIIGKGGVSSKQIYRQTGAKLTIQDHERDPNLKNIELEGTFEQINEASVMVRELIGRLNSAARRPPGGGGGIGSEGKPHPGSNFKTKMCERFSKGSCTFGDRCHFAHGEAELRRSGIPS*
	BraA05g034780	A05	+	24676254	24678179	245	25371.4	9.57	2	|853|753|	|ZF1:CTKFFSTSGCPFGENCHFLH|ZF2:CERFSKGSCTFGDRCHFAH|	MDARKRGRPEAGSFNSNGGGFKKSKQEMESGLGSKSKPCTKFFSTSGCPFGENCHFLHFVPGGYNPMAQMTNMGSPMSQVSRNMQGSGGGGGGGRFSGRGESGPGHVSSFGASATAKISVDASLAGAIIGKGGVCSKQICRQTGAKLSIQDHERDPNLKNIELEGTFEQINEASAMVRELIGRLNSASRRPPGGGGGGGGLGSEGKPHPGSNFKTKMCERFSKGSCTFGDRCHFAHGEAELRRS*
Ⅷ	BraA02g012630	A02	+	6311014	6313494	643	69948.2	5.86	3	|753|753|853|	|ZF1:CRHHLKGRCHEGKDCKFSH|ZF2:CCYFATQSCMKGDDCPFDH|ZF3:CHNIVTKGFCHRGDKCLFSH|	MESSVAPLPHRRSHLPNRSFRSVLHHLCSSFESNSQISLATPDVLRELVTRTETAQACEPGEVLLTENPLILEPRSDEFRTENVETVSLENNLMLGDVFDGIDLQDASVRSQHKDFFDEFELIISGSGDFASESCVNLCEALDVDDYGGGDDGMAKQAIDFVQSVPEKPSVADEVQVEEVPKLVGVLETNDEEMGLVTSSQVLTDSILQMVEDDDEVEEGEISGDDGDYNMLLGDDLPAERNEEKGGEGTSSKSTCFEVVNGETGVKENDLTSKNQEQMASQTCIKKKSVPSKEAKARKKAKARKKRAQERIALGVKKLKLKPVAPKPKPIKYCRHHLKGRCHEGKDCKFSHDIIPETKSSPCCYFATQSCMKGDDCPFDHDLSKYPCHNIVTKGFCHR…
	BraA06g015460	A06	-	8338312	8340350	411	44226.3	5.67	1	|853|	|ZF1:CMYFNTSRGCRNGANCLFQH|	MRALHKSKRVSWPPDFKLCQQVRLFISEDSPSQVGSESQDHFQAKSSGASHLSDDNLPPGFGGMLSPNESQIKLSDIPVIKWNCSNRTLLDDEWRMVAGNESKEAEAQNQRELRVLEAFYPGASSIPPNPSVPADVDTSDYDDQQTLVIPILVVEDDDVATDTASELPTQSGVDVPSITNETTSTSSSLPAASEIMAALSALSNSKEQGGSMIDKDLLIKILSNPKMVENLVTNCGSSAGSVSSNASHEAKGVVATATTPACSNGQYNPQPAVAHIPPPMVYLPPARSNQSNYGAPPPPAKDASYYKSLIQQHGGERQEAPPPPVQHLGGYRYSQPGAGGGGPNPEIVSNRPRDSKPKIMKPCMYFNTSRGCRNGANCLFQHDATAAYQPRNINNNPEM…
Ⅸ	BraA01g008400	A01	+	4079026	4080111	362	40550.2	5.82	2	|753|543|	|ZF1:CPDFRKGGCVKGDSCEFAH|ZF2:CKDGGNCRRRVCFFAH|	MMIGDTRRTYPTVEIPTWPVSEDFTAGDVYSPVMNSPDCSMLEALAALQRYLPSNEPDPDSDPDLFGPDSPIDAYSCDHFRMYDFKVRRCARGRSHDWTECPYAHPGEKARRRDPRKYSYSGTACPDFRKGGCVKGDSCEFAHGVFECWLHPARYRTQPCKDGGNCRRRVCFFAHSPDQLRYLPNRSPDRVDSFDVSSPMRHSCARAFQLSISPVSGSPPVSPRADSGSQSLSRSLGSNSINDVVSSFRNLQFEKVKSFPPSYNNPLRCYQSGFGSPRGSILGPGFQSLPTTPTRPGNMDIWENGIEEEPAMERVVESGRELRAKMFEKLSKENCMDRVEPDPDHNSGEGPDVEWVSELVM*
	BraA02g004530	A02	+	2178285	2180168	628	69149.9	7.59	2	|753|543|	|ZF1:CPDFKKGSCKQGDACEYAH|ZF2:CKDGTGCNRRVCFFAH|	MCGLFKKLDTENNALSHSLSKPMNDAAECEHSFSALLEFAADNDVEGFKHQLSLVSSINQASLWYRRQRLIKRMVVEQRTPLMVASLYGSLDVVKLILSFPETDLNLTCGPDKSTALHCAASGASVKALDVVKLLLSAGADPNIIDTHGNTPVDVLVAPRGLRTVLEEILKKDEDLSSSLGSSFRSLSSSPDNGSSSLLSLDSVSSPTKAEKKEYPIDPSLPDIKSGVYSTDEFRMFSFKIRPCSRAYSHDWTECPFAHPGENARRRDPRKSHYTCVPCPDFKKGSCKQGDACEYAHGVFECWLHPAQYRTRLCKDGTGCNRRVCFFAHLKEELRPVYASTGSGLPSSPRGSMDMASVLNMLPGSPSGGAPSSPSGNGVSSMCWPHQNVVPALHLPGSN…
	BraA03g021290	A03	+	10176686	10178353	556	61928	8.05	2	|753|543|	|ZF1:CLEFRKGSCPKGDSCEYAH|ZF2:CKDETCCARKVCFFAH|	MCGSERNLCSSRTILTEDELMRAKAEQERVDATMCLLELAACDDLPSFKRQTEESSLDINEPGLWYCKRVGSKKMGFQERTPLMVAAMYGSIEVLTYIISTGRSDVNRVSSDEEKVTALHCAVSGCSVSIVQVIKILLDASASPNFLDANQNKPVDLLVQASRFIPNQTRKAVELLLTGVISSEEEEVMKSVVSKYPADATLPDINEGVYGTDEFRMFSFKVKPCSRAYSHDWTECPFVHPGENARRRDPRKFPYSCVPCLEFRKGSCPKGDSCEYAHGVFESWLHPAQYKTRLCKDETCCARKVCFFAHRRDELRAVNASTGSAMVSPPMSPSSPSVTLSPRHGGLWQNRVNGLTPPPLQLNGSRLKSRLSTRDVDMEMELRLRRGAYDSPSSVMQLQ…
	BraA03g022120	A03	+	10617951	10619711	587	64407.1	5.86	2	|753|543|	|ZF1:CPDFKRGDCRRGDMCEYAH|ZF2:CKDGTGCARRVCFFAH|	MMNHLRVETEDTFSSLLELAANNDVEGVRLSIDRDPSCVDEPGLWYGRQKGSKSIMVNDLRTPLMVAATYGSLDVIKAILPLTNVNRACGNDQTTALHCAASGGAVNAVQVVKLLLAAGADLDALDGDGQRAGDVIVVPPKLEGVKVMLQELLLSSSASHSSPTEFKKEYPVLDPSLPDIKNCIYATDEFRMYSFKVRPCSRAYSHDWTECPFVHPGENARRRDPRKFHYSCVPCPDFKRGDCRRGDMCEYAHGVFECWLHPAQYRTRLCKDGTGCARRVCFFAHTPDELRPLYSSTGSAVHSPRSGAEFAAGLSPMSPLSPSSSAMSWPHPSVPALHLPGSNLQSSRLRASLNARDVLSDYEQEQLLNEFSNSLSWSGRMKTLPHSNLEDLFSPEGGS…
	BraA03g054960	A03	-	28610389	28611438	350	39350.9	5.9	2	|753|543|	|ZF1:CPDFRKGGCKKGDSCEFAH|ZF2:CKDGGNCRRRVCFFAH|	MIIGETRRTYPTVEIPTWTVSEDFTTSELFSPAMNSPDCSMLEALAALQRYLPSNEPDPDSDPDLFGPDSPIDAYSCDHFRMYDFKVRRCARGRSHDWTECPYAHPGEKARRRDPAKYNYSGTACPDFRKGGCKKGDSCEFAHGVFECWLHPARYRTQPCKDGGNCRRRVCFFAHSPDQLRCLHNRSPDRVDSFDVSSPVRRAFQLSVSPVSGSPPMSPRAGSETQSLSHSVVSSFRNLQFEKVKSFPSSYTNPLRCYQSGFGSPRGSILGHGFQSLPTTPIRPESMDIWDNGLEEDPAMERVVESGRELRAKMFEKLSKENCMDRVEPDQDQNSGEAPDVGWVSELVM*
	BraA04g029550	A04	+	20460297	20462387	697	76289.1	5.76	2	|753|543|	|ZF1:CPDFRKGACRRGDMCEFAH|ZF2:CKDGTGCARRVCFFAH|	MCCGSDQLNQISSPEDTTTNTEMNHLRVETEDTFASLLELAANNDVEGVRLSIDRDPSCVDEPGLWYGRQKGSKAMVNDHRTPLMVAATYGSIDVIKLILSLTVVNRACGSDQTTALHCAASGGAVNAVQVVKLLLAAGADLNLMDADGQRAGDVIVVPPKLEGVKLMLQELLSAATAERNLRVVTNVRTSRSNSPNEEEYGDGDGESPFKMKSSTEFKKEYPVDPSLPDIKNSIYSTDEFRMYSFKVRPCSRAYSHDWTECPFVHPGENARRRDPRKFHYSCVPCPDFRKGACRRGDMCEFAHGVFECWLHPAQYRTRLCKDGTGCARRVCFFAHIPEELRPLYESTGSAVLSPRSNADFAAALSLLPPGSPSGVSVMSPLSPSSGGNGMSSMAWPQP…
	BraA05g005940	A05	-	2989855	2991525	557	61624.5	6.87	2	|753|543|	|ZF1:CPEFRKGSCPKGDSCEYAH|ZF2:CKDETGCARRVCFFAH|	MCGSESKLCSSRTLTEAESMRQKSQEGVAAATCLLELAACDDLPSFRREIEENSLDINEPGFWYCRRVGSKKMGFQERTPLMVAAMYGSIEVLTYIISTGRSDVNKVSSDEKVTALHCAVSACSVSIVQVIRILLDASASPNTLDGNGNKPVDLLVKASRFIPNQTRKAVEILLTGTHGLVGLMEEEEEEEVKSVVSKYPADASLPDINEGVYGTDEFRMFSFKVKPCSRAYSHDWTECPFVHPGENARRRDPRKYPYTCVPCPEFRKGSCPKGDSCEYAHGVFESWLHPGQYRTRLCKDETGCARRVCFFAHRRDELRPVNASTGSAMVSPQSPMSSPMGDNGVPLSPRNVGLWQNTPPPLQLNGSRLKSSLSARDMDVEMELRLRGFDGHRLNDSVM…
	BraA06g043220	A06	+	28242672	28243808	379	41333.9	7.63	2	|853|543|	|ZF1:CPEFRHGGDCSRGDECGFAH|ZF2:CKDGKHCTRKICFFAH|	MDIEHHNSGHIGKPTVVIPSRKLLSSAKSPSSTSSPRRDGNDQKDYHYDSDSDDPYAGDHFRMYEFKIRRCTRSRSHDWTDCPFSHPGEKARRRDPRRYHYTGEVCPEFRHGGDCSRGDECGFAHGVFECWLHPSRYRTEACKDGKHCTRKICFFAHSPPQLRVPPPPESLVSGGGGSALSSPASVLSNKSNGCCVFCSNSPTSPLFGLAHSPSSSPPLSPANKVTAVSRLSRHRSAVTYKEVLNEMINSLDSFSLTQPLTAASSASMVTMPVSTASMLASSSLSNHYHHRLPPWLDVGDRDLQFALSPSSTPSYLNGQIQLQPPPPSFFSEEFTPRGGRVSDFTAAATAAAEARDKSSFEIGSSGDLDLGWVNDLLT*
	BraA07g001000	A07	-	693528	694601	358	39822.4	5.9	2	|753|543|	|ZF1:CPEFRKGGCKKGDACEFSH|ZF2:CKDGGNCRRRVCFFAH|	MMIGETHRAYPTVQIPPWPLNDDLTAVDIYGSPDGGNSMLEALAALQRYLPSNEPDPDSDPELSGPDSAIDTYSCDHFRMYEFKVRRCTRGRSHDWTECPYAHPGEKARRRDPRKYHYSGTACPEFRKGGCKKGDACEFSHGVFECWLHPARYRTQPCKDGGNCRRRVCFFAHSPDQIRVLPNQSPDRVDSFDGVSPIRRAFQFSISPTSGSPPVSPRDDSESSSLFSRSLGSGSVNDVVACMRHLQLNKVKSLPSSYNNQVGCYGSGFGSSRGSLLGPGFRSLPNTPSRPEIGYMDIWDNGLEEEPAMERVESGRELRAKMFEKLSKENCMDRVDPDPYQGSGEAPDVGWVSELVM*
	BraA08g018640	A08	+	14684949	14686007	353	39855.5	6.04	2	|753|543|	|ZF1:CPEFRKGGCKKGDSCEFAH|ZF2:CKDGGGCRRKVCFFAH|	MIGENREPYPTVQIPTWPVSEDFTTAEIFSLAMNSPDCSMLKALTALHRYLPSNESYPDSDPEPFGPDSPVDAYSCDHFRMYDFKVLRCSRGRSHDWTECPYAHPGEKARRRDPTKYNYSGTACPEFRKGGCKKGDSCEFAHGVFECWLHPSRYRTQPCKDGGGCRRKVCFFAHSPEQLRYVQARSPDRVDSFVRAFQLSISPVSSSPPVSPRADSESSQSLSRSLGSSYINDVTTSFRNLRFEKLKSFPSYYNNPFRCYQSGFGSPRGSMLGPGFQSLPTTPARPENLDIWENGLEKDPAMERVVESGRELRAKMFEKLSKENCMDRVEPDQNSGDAPDVGWVSELVMQED*
	BraA08g035210	A08	-	22651378	22652577	400	43907.8	7.89	2	|853|543|	|ZF1:CPEFRRDGDCSRGEECEFAH|ZF2:CKDGKHCKRKVCFFAH|	MDVVMRPTVDIPPRKLLLAESSPRSSPRKHNWNNKVSNKIATSEHEEDNEDGNNKETKEYCYDSDTDDPYASEHFRMFEFKIRRCTRSRSHDWTDCPFAHPGEKARRRDPRRFQYSAEVCPEFRRDGDCSRGEECEFAHGVFECWLHPIRYRTEACKDGKHCKRKVCFFAHSPRQLRVLPPENVSGGGSASGSPAVAKNPCCMFCSSSPTSTLLGNLSHLSRSPSLSPPLSPAHKAAAFSRLRNRAASAVSEAVSAAAAAGSVNYNDVLNELVNSLDSINLAEALHVSSSSPVTTPVSAAAAAFASSCGLSNQRLHLQQQQSSPLQFALSPSTPSYLATSFSPSSPSYLTNSPRANIFSGEITPRQRQKNEFTAVRDKTSFEDGSCGDPDLGWVNDLLT*
	BraA09g020370	A09	-	13194346	13195479	378	41596.4	8.47	2	|853|543|	|ZF1:CPEFRNGGDCSRGDMCGFAH|ZF2:CKDGKHCKRKICFFAH|	MDVEHHNSGHIGRPTVDIPPRKLLSSAVSPSSPCPEDKAQKDCCYDSDSDDPYAGDHFRMYEFKIRRCTRSRSHDWTDCPFAHPGEKARRRDPRRYHYTGEVCPEFRNGGDCSRGDMCGFAHGIFECWLHPSRYRTEACKDGKHCKRKICFFAHSPRQLRVLPPSENFVSGGGGSAASSPASVLSYKNNRCCVFCSHSPTSTLLDLSRSPTSSPPLSPANKSAVFSRMSRRHSALAHKQVLHELINSLDSFSFKEALAAASSSSPVTMPVTTGETMLASSNRSNNHRLPPWIDVGDRDLQLQQSSFKYAFSPSSTPSYLNGQLPPPSFFSDEFTPRGGRLSDFTVAATAAAEARGKNSFEVGHSGDLDLGWVNDLLT*
	BraA09g046730	A09	+	35526732	35528369	546	60097.6	6.87	2	|753|543|	|ZF1:CPEFRKGSCPKGDSCEYAH|ZF2:CKDETGCARKVCFFAH|	MGLLEYAACDDLPSFQREIEEKGLDLDEPGLWYCKKLGSNKMGLEQRTPLMVAAMYGSKKVLTFIVSTGKSDVNRACGEERVTALHCAVAGCSVNMVEVINALLDASASANAVDANGNQPLDLFVKVSRFVASPRKKAVELLLRGGGMINEPVEEEEEEEVKIVSKYPADASLPDINEGVYGSDEFRMYSFKVKPCSRAYSHDWTECAFVHPGENARRRDPRKYPYTCVPCPEFRKGSCPKGDSCEYAHGVFESWLHPAQYKTRLCKDETGCARKVCFFAHKREEMRPVNASTGSAVSQSPLEMMPGLYSSGVATRPVSPMSSSVGSSPRNGGSWQNRVNSLSPPALHLNGGSRLKSTLSARDMDMEMELEMRLRGFNNVEETFGSYVSSPSRNSQMSH…
	BraA10g002330	A10	+	1219439	1220611	391	42990.5	8.11	2	|853|543|	|ZF1:CPEFRRGGDCSRGDDCEFAH|ZF2:CKDGKHCKRKVCFFAH|	MDVVRPTVEIPPRKLLLSSKSFSGEASPRSSPRKHNWNNKSNKISTSEQGEDSFNEDNTNNNKDTKEYCYDSDTDDPYASDHFRMFEFKIRRCTRSRSHDWTDCPFAHPGEKARRRDPRRFQYSGEVCPEFRRGGDCSRGDDCEFAHGVFECWLHPIRYRTEACKDGKHCKRKVCFFAHSPRQLRVLPPENDSGGSSASASPAKNQNPCCLFCSGSPTSTLLGNLSHLSRSPSSSPPLSPAHKAAAFSRLRSCAASAAAAGSVNYKDVLNDLVNSLDSITLAEALQVSSPSPSPVSAAAAAFANASSCGLSTQRLHIQQQQQSSPLQFALSPSTPSYLANSPRASFFSDDYTPRQREVNEFTPAAVRDKTRFEDGSCGDPDIGWVNDLLT*
	BraA10g016510	A10	+	12698906	12700624	573	62843.4	5.24	2	|753|543|	|ZF1:CPEFRKGSCSRGDSCEYAH|ZF2:CKDETNCSRRVCFFAH|	MGDDELSHLKFTLLLESAACNDLSGFKSLIEEEGLSTIDRSGLWYGRRLGSKKMGFEERTPLMIAALFGSKEIVDYIISTGLVDVNRSCGSDGATALHCAVSGLSGNSLEVVTLLLNASADPESRDADGSKPVDVMTFPCLSPVFSGRKKVLERLLNGNEADVQEEEAEVEVEVEVLLSPPRKEYPIDPTLPDIKNGIYGTDEFRMYAFKIKPCSRAYSHDWTECPFVHPGENARRRDPRKYHYSCVPCPEFRKGSCSRGDSCEYAHGIFECWLHPAQYRTRLCKDETNCSRRVCFFAHKPDELRPLYTSTGSGVPSPRSSFSSCNDMGPISPLPPLSPNGGMLTTPPLSPNGIPSPIGSGKPWMNWPSATPPTLHLPGSRLKSALNAREFNFSEEIHQ…
	BraA10g025840	A10	-	17316512	17318455	648	71046	7.62	2	|753|543|	|ZF1:CPDFKKGSCKQGDACEYAH|ZF2:CKDGTSCNRRVCFFAH|	MCGLSKNDSELEHSFSALLEFAADNNVEGFKQQLSLVPCINQMGLWYRRQRFVRRMVVEQRTPLMVASIYGSVDVVKLILSFPEAELNLASGSDKSTALHCAASGASVNSLGVVKLLLSAGADPNIHDAHGNRAVDVLVASPHAPGLRTVLEEILKKDEDPSSSLGSSLRSLSSSPENGSSLLSLGSVSSPTKVDASEKKEYPLDPSLPDIKSGIYSTDEFRMFSFKIRPCSRAYSHDWTECPFAHPGENARRRDPRKFHYTCVPCPDFKKGSCKQGDACEYAHGVFECWLHPAQYRTRLCKDGTSCNRRVCFFAHLKEELRPLYASTGSGLPSPSSAASTMDMASVLNMLPGSPSAAPISPSASMGWPQQNNIPALHLPGSNVQLSRLRSSLNARDII…
	BraA10g029760	A10	-	18929473	18930213	247	28290.7	6.5	2	|753|543|	|ZF1:CPAFRNGACHRGDTCEFAH|ZF2:CNAGNMCQRKVCFFAH|	MLKSVNPMTFYDIGEPQFPTLGYIVSKPGNAGAYEIDPPLPTVDDVIYSSDEFRMYAYKIKRCPRTRSHDWTECPYAHRGEKATRRDPRRYSYCAVACPAFRNGACHRGDTCEFAHGVFEYWLHPARYRTRACNAGNMCQRKVCFFAHAPEQLRQSEGKHRCRYAYRPVRTTVARGRNGDGVGIREDGEDFDTWQSPVKSGESELDINEERLLKCWSGMSIVDDHYEPSDLDLNLSHIDWISALVD*
X	BraA03g045800	A03	-	23196320	23198245	503	55851.9	6.84	1	|753|	|ZF1:CSYFARGFCKNGSSCRFIH	MDGYEATRIVLSRIQALDPENASKIMGLLLLQDHGEKEMIRLAFGPETLVHSVIVKTKKELGLMTRTHWRSQEELISPKNNNNNNRRGSSLNPASLPFYANGGRSLANEFECIDDVNSRAKNLLDSVHARSGGCVLDGLGFGDSDLGFGGVPCSYFARGFCKNGSSCRFIHGDEGAEMVSSPRRFELLRSNSVPPRLAHHFITRSSFMMGDELQNLGRWRSERIDLSAMSSPASRQIYLTFPADSMFREEDVSNYFSTFGPVQDVRIPYQQKRMFGFVTFVYPETVKSILAKGNPHFVCDSRVLVKPYKEKGKVPDKYRTNQTPERELSPTGLASSPRDAIGGRGFYNKGQDALWRSKFEEEILELQSRRLMNLQLLDVKKHFQLNSPTTPHIHSPNPF…
	BraA04g007280	A04	+	4958899	4960992	535	58981.3	6.52	1	|753|	|ZF1:CSYYARGFCKNGSSCRFVH	MDGYEATRIVLSRIQALDPENASKIMGLLLLQDHGEKEMIRLAFGPETLVHSVIAKAKKELGLMSCSRPSWSQEELISPRNNNNNNNRGSSLNPASLPFYANGARSSKNLTNEFEFMDDVNPRSDFLGSVHARSGSCVLDGLGYGDSDLGFGGVPCSYYARGFCKNGSSCRFVHSEGGAELVGSPSRIELLRSNSVPPRLAHHFMTRSFSPKGVNLQSSDAQRAAAAALMMGDDFQKLGRWRPERIDLSAMACPASRQIYLTFPADSRFREEDVSNYFSTFGPVQDVRIPYQQKRMFGFVTFVYPETVKSILAKGNPHFVCDSRVLVKPYKEKGKVPDKYRTNQPTELELSPTGLASSPRDAIGGRGFYNNTQDVLWESKFEEEILELQSRRLMNMQLH…
	BraA09g043160	A09	-	33447380	33449465	530	58237.4	6.11	1	|753|	|ZF1:CSYFARGFCKNGSSCRFVH	MDGYEATRIVLSRIQALDPDNASKIMGLLLLQDHGEKEMIRLAFGPENLVHSVIVKAKKELGLMSCSRPLWSQEELISPKNNTRGSSLNPASLPFYANGGGRSFKDMTNEFEFMDDVNLGSVHARSGSCGFDGLGFGESDLGFGGVPCSYFARGFCKNGSSCRFVHSDGGGELVGSPSRMELLRSNSVPPRLAHQFMTRSSFSPKGVNLQNSDAQRAAAAALMMGDEFQKVGRWRPERIDLSAMACPASRQIYLTFPADSRFREEDVSNYFSTFGPVQDVRIPYQQKRMFGFVTFLYPETVKSILAKGNPHFVCDSRVLVKPYKEKGKVPDKYRTNQTTELELSPTGLDSSPRDVLGGRGFYNNAQDVMWRSKFEEEILELQSRRLMNMQLLDVKNHFQ…
	BraA10g025930	A10	+	17362950	17365190	613	67502.2	5.45	1	|753|	|ZF1:CVYFSRGLCKNGESCKFVH|	MDSGDPTTLLLTKIRILEPDYAPKIIGYLLLQDFSEKDLMRLALGPETVLQSIILKVKGQLGLFTSPSTPTSPSPFNPISRPPINGRGGGGSPLSNGFMDFRRNSPSSSPSPTSPWSVNSVGLANGSILKPLSSHQSNGDAASAESDLLEDQQLNDYLSFLDDSKTEEAVDLTDYSVDNGETHLLHRRSFSADASFGSGEDGFGAGFKPCVYFSRGLCKNGESCKFVHGGFPDNVDGNGIVADSSRKVESFGRQHEEMMRLKMAYQQQRLASQLLGRVPQMSYEKRMEFLLHQHAHRDGALPFGDERYWSSSPGRLERMELMAMQFGDLSNSAARQIYLTFPAESTFKDEDVATYFSLFGTVQDVRIPYQQKRMFGFVSFAQPETVKVVLARGNPHFIC…
Ⅺ	BraA06g007160	A06	-	3987102	3990323	513	59779.7	6.54	1	|853|	|ZF1:CPFHLKTGACRFGPRCSRVH	MSRKEKRKAMKKMKRKEVAEKEREDAEAKLNDPAEQEKLKEIEEEEAKKRDKESKEFEDSERAWREAMEEGGPPDIIFKGNEIILRKNKVKVPKKPVAAQVDVNEIVDRPTSNPLPPGIEAFSKYQNFSSAQQILDTEQDKAHCPFHLKTGACRFGPRCSRVHFHPDKSCTILMKNMCNGPGIAWEQDEGLEYTDEEAEHFYEEFYEDVTEFQKYGELINFKTCSRGSACNFIHGFLNPGGDYEWADHDKPPPRFWIRKMTALFGYSDEYVKHMEFEYSGSLTDFRSDQPTDSHRQLSRRSRSRDHDHVNVGSKPCHRNSKNHCDSTRGHKLSRHEEKRHGGDESPTSTRDGSLEKEIYKERRYAKETTRHESKWSEHSHGQRVMKKRINGRYPVDDSP…
	BraA07g012020	A07	-	11695541	11696624	257	29536.9	10.64	2	|853|753|	|ZF1:CPFYFKIGACRHGDRCSRLH|ZF2:CRQYEENNCNRGGYCNFMH|	MLSLSSLRVSVFAMAEHLASIFGTEKDRVNCPFYFKIGACRHGDRCSRLHNRPTISPTLLLSNMYQRPDMITPGFKEEDQAAAALQALQGRFYSGRPIIADFSPVTDFREATCRQYEENNCNRGGYCNFMHVKLVSRELRRKLFGRSRRRGSGSRSRSRSRSISPRHKREFDRRDPPRREFSHRERDSEFYRHGSGKRSSERSEKGDRDGSRRRHGSPPPRRGGSPGGGREGSEERRARIEQWNREREEKEEGGGA*
	BraA08g024780	A08	-	18033329	18034189	287	33328	9.19	2	|853|753|	|ZF1:CPFYNKMGACRHGDRCSRIH|ZF2:CRQYEEENCSRGGYCNFMH|	MAEHLASIYGTEKDRVNCPFYNKMGACRHGDRCSRIHNRPAISPTLLLANMYQRPDMITPGVDAQGQPLDPRKIQEHFEDFFEDLFEELGKFGEIESLNICDNLADHMIGNVYVQFKEEDQAAAALKALQGRSYLGRPIIGEFSPVTDFREATCRQYEEENCSRGGYCNFMHVKLVSREMRRKLFGRRSYRRGSRSRSISPRGRREYGRRGDRDRDPPRREFSHRERDGEFYRHGSGKRSERGGRDRDGSRRRERSPGGGREGSEERRARIEQWNREREEKEEGGA*
	BraA09g019460	A09	-	12502714	12503589	292	33842.7	9.64	2	|853|753|	|ZF1:CPFYFKIGACRHGDRCSRLH|ZF2:CRQYEEDNCNRGGYCNFMH|	MAEHLASIFGTEKDRVNCPFYFKIGACRHGDRCSRLHNRPTISPTLLLSNMYQRPDMITPGVDPQGQPLDPSKIQAHFEDFYEDIFEELDKFGEMESLNVCDNLADHMIGNVYVLFKEEDQAAAALKALQGRFYSGRPIIADFSPVTDFREATCRQYEEDNCNRGGYCNFMHVKQISRELRRKLFGRYRRSYRRGSRSRSRSRSVSPRRKRERGERGGDVRERGDVRERDRHGNGKRSSDRSERHDRDGGGGGRRRHGSPRRSRSPVVVREGSEERRARIEQWNKERDEGV*
	BraA09g053460	A09	+	38807792	38809566	489	54554.9	5.47	1	|753|	|ZF1:CKFFLQGRCRFGSSCRLSH|	MASEEDKALEDLLDYQLKDQRESLSAIEEALASDPSNPDLLSVHEELVGAIKDAEEGLFQLKRARLLQEADIVLHGLNNNAAAVKPANELEPKRKDLDDGSKCRFRHTDGRWYNGRIIGFEGYDSAKISFLTPTSENMMMCKFFLQGRCRFGSSCRLSHGVDVPISSLKNYEETEWKQSMVGSKIWAVSGSKYDVWRVGELESWDDKLQLGGVVFRDDGSSVKLGSDAMVLSEYADDDGEGEDDEEEDGSDSGSEEESVSSDYDEEFPQGIGILGTTDQRRGGVQNETAIFAKWENHTRGIASKLMANMGYREGMGLGVSGQGRLDPIVAKVLPPKRSLDHALEHIKNGEAKSEKPKKKRSRGGRRKREKKFAEAARAAKQEEESDLFSFINNHEKATG…
XII	BraA02g035390	A02	-	24589463	24591578	624	69594.7	5.24	3	|953|743|753|	|ZF1:CVYFLASPSTCKKGAECEYRH|ZF2:CYYWMSGNCLNPKCGFRH|ZF3:CVFFQKGMCAKGDMCSFMH|	MSATATQPQQHEQQKKKQSEPGEDALKKNTDCVYFLASPSTCKKGAECEYRHSEYARVNPRDCYYWMSGNCLNPKCGFRHPALGNLGGLPAGSVPPSHAAAAAAHPGAVKQPFPCVFFQKGMCAKGDMCSFMHTPNAAGYKKQHPVEAKPAAAAADPQFSTGEKKLTHASLPKAVDMSVAPRVTPAIRDSRGVEGYTSKHVVGVPPLTDGSHHKYGSDDSNSFHNGKDADDVLRESSPGFDVFVDNEATDSEYYHVGDGYGRRSQEGRNSLNEYDPDFSAIADQRFDSYERREDRHAWGHRRSSERGDRSERRAYVEKEGSENILASDLRYRLAKRKGNDYTAPESSMERGNRDSRRNTPRESSISSSRLQGRIKLRERSIDDEAHFGRRVERGRDKSD…
	BraA06g039050	A06	+	26024806	26025675	290	33827.1	9.16	3	|753|753|753|	|ZF1:CKFFAQGLYQHGDRCMFLHSS|ZF2:CKYFQAGRCTNGDKCRFLH|ZF3:CKYFQKRRCHKGDKCRFLH|	MVNGEFKRACKFFAQGLYQHGDRCMFLHSSPPREVVCKYFQAGRCTNGDKCRFLHSSPPREVVCKYFQKRRCHKGDKCRFLHQEPIMDIPKKSEILKRLPKEIRGKLKKKYSVDVFSEIAKRCLEGGQEIYVDDTSDLKLSDMNNFLVMFWVRETEWRAYLVERAEGTPTRITTAIGRIINQDQHNACWSYADTDLVAGTRLLHGLDEEFRALCTFYLIQNVDREEYIINLKCRNSDRMGHACFGCSLQMGLAYIQKLSRGRTRECVIQLLRGEEDKQKPSIIQNRRFL*
XIII	BraA07g011110	A07	-	10956883	10958089	194	22988.8	9.33	2	|853|753|	|ZF1:CSFYLKTGRCDFGERCRFNH|ZF2:CKFFLGGKCKYGSTCKFKH|	MRDDEYPVRPGKEDCSFYLKTGRCDFGERCRFNHPKELPKELSLQKCKFFLGGKCKYGSTCKFKHSKEGDSTEAMRQDQKRQRTESSYGPSQEKRAKTIDKQRREAQNNLQEERLMIPENRNVNAQEQADMERQNREAQEKAQEERRRQIDNERRQARLRLERMKPRVLTSNVDQLREALRDIGIERKEGDGF*
	BraA09g035330	A09	-	27948628	27949766	182	21149.7	8.13	2	|853|753|	|ZF1:CQFYLRTGRCGYGENCCYNH|ZF2:CKFFLRGKCKNGSHCDFDH|	MMVESSEYPVRPGIKDCQFYLRTGRCGYGENCCYNHPKEIPTGKINMPKCKFFLRGKCKNGSHCDFDHSKEGDRAEHTRQGQKRYRTESTSRSSPEKRGDIEKQSTEAEDIPQGEKLREMQANDNDQQKLVEQRKRDIERQRREARLSLEQIKPTVYFDEAIRIREILAEFGFIHTEGDGL*
	BraA09g035340	A09	-	27961890	27961949	182	21207.7	7.59	2	|853|753|	|ZF1:CQFYLRTGRCGYGENCCYNH|ZF2:CKFFLRGKCKNGSHCDFDH|	MMVESSEYPVRPGIKDCQFYLRTGRCGYGENCCYNHPKEIPTGKINMPKCKFFLRGKCKNGSHCDFDHSKEGDRAEHTRQGQKRYRTESTSRSSPEKRGDIEKQSTEAEDIPQGEKLREMQENDNDQQKLVEQRKRDIERQRREARLSLEQIKPTVYFDEAIRIREILAEFGFIHTEGDGL*
	BraA09g035350	A09	-	27974322	27975461	182	21207.7	7.59	2	|853|753|	|ZF1:CQFYLRTGRCGYGENCCYNH|ZF2:CKFFLRGKCKNGSHCDFDH|	MMVESSEYPVRPGIKDCQFYLRTGRCGYGENCCYNHPKEIPTGKINMPKCKFFLRGKCKNGSHCDFDHSKEGDRAEHTRQGQKRYRTESTSRSSPEKRGDIEKQSTEAEDIPQGEKLREMQENDNDQQKLVEQRKRDIERQRREARLSLEQIKPTVYFDEAIRIREILAEFGFIHTEGDGL*
	BraA09g035360	A09	-	27979476	27983068	623	73266.6	8.27	4	|853|753|853|753|	|ZF1:CRSYLHSGLCVRGSNCLFNH|ZF2:CKFFLRGFCKDGSACKFLH|ZF3:CPSYLQTGLCEHGSNCLFNH|ZF4:CKFFRRGFCKDGSDCKFIH|	MGDGARESKRQARRRESRSMEETKERNPDLRPRKSDVRTERRHDHKESYTDIKRLTSHETATNLDRERSEPKTTSDERIPSDYPVRPGQSSCRSYLHSGLCVRGSNCLFNHPRCKFFLRGFCKDGSACKFLHSRDNEAPMRQALSSNEKNFHPKVMEKENHKVDAHGQEYNLQVGRKRESIEWQTREAQEMGRRKSKAFLEEQRVTDKIDEKRQRDVEKLEIEAEEISEEQRLKVEKNGGRLVRDLSQERNMDLRSSKSDVRTHRRHKRDPRICAEKRDNKDSGLRINESHQTHDHKESYADIQRARDVEMQQQGRHGSESKNKVKRNSGYQVHPGERICPSYLQTGLCEHGSNCLFNHPTCKFFRRGFCKDGSDCKFIHAKNNEALRLPNTMRQPLSH…
XIV	BraA07g000550	A07	+	294214	296064	359	40846.6	5	2	|753|1763|	|ZF1:CEFFKAGQCQKGFKCKFSH|ZF2:CKYFLDAVEKKQYGWFWACPNGGKECHYRH|	MPPKQQPKADLAKKQKQVEDKTFGLKNKNKSKNVQKYVQSLKQSVQPKPDAAKVAAKELNELFKVAISQPKVPVGVDPKSILCEFFKAGQCQKGFKCKFSHDLNIQRKGEKIDIYSDKRDEDGDMEEWDQETLEKVVESKKNEYNQNKPTDIVCKYFLDAVEKKQYGWFWACPNGGKECHYRHALPPGYILKSQMKALLEEESQKMPVEEEIENERAKLKTATQMTPALFMEWKRKKIAERDAGLAASQAERAKNDRMSGRELFLSNASLFVDDAEAFEEYEREKEEEEIEQKAKSKETEAGTSKSSGDATEQSSKEVDEEDDDDDDDLDMDELDELEASLSKTTIQIREPNSEGSSS*
	BraA09g012200	A09	-	7169595	7171730	380	43641.2	5.42	2	|753|1763|	|ZF1:CEFFKHGQCQKGFKCKFSH|ZF2:CKYFLDAVEKKQYGWFWACPNGGKECHYRH|	MPPKQQPKADLAKKQKQVEDKTFGLKNKNKSKNVQKYVQSLKQSVQPKPDASKVAAKLFKVAISQPKVPVGVDPKSILCEFFKHGQCQKGFKCKFSHDLNIQRKGEKIDIYSDKRDEGSKHHHKCSNKVFYIFPWVLCCFFLILFEDGNMEEWDQETLEKVVESKKNEYNQNKPTDIVCKYFLDAVEKKQYGWFWACPNGGKECHYRHALPPGYILKSQMKALLEEESQKMPVEEVIENERAKLKTATQMTPALFMEWKRKKIAERDAGLAASQAERAKNDRMSGRELFLSNASLFVDDAEAFEEYQREKEEEEIEQKAKDKEAEAPGTSKSSGDAEQTSKEVDEEDEDDDDDDLDMDELDELEASLSKTSIQIREPND*
	BraA09g056290	A09	+	40346164	40348142	324	37314.5	8.44	2	|753|753|	|ZF1:CEFFKAGQCQKGFKCKFSH|ZF2:CEFFKAGQCQKGFKCKFSH|	MPPKQQPKADLAKKQKQVEDKTFGLKNKNKSKNVQKYVQSLKQSVQPKPDASKLAAKKKKEEEKAREQELNELFKVAISQPKVPVGVDPKSILCEFFKAGQCQKGFKCKFSHDLNIQRKGEKIDIYSDKRDEDGDMEEWDQETLEKVVESKKNEYNQNKPTDIVCKYFLDAVEKKQYGWFWACPNGGKECHYRHALPPGYILKSQMKALLEEESQKMPVEEEIENERAKLKTATQMTPALFMEWKRKKIAERDAGLAASQAERAKNDRMSGRELFLSNASLFVDDAEAFEEYQREKEEEEIEQKVISLSLSLTHHLISQSKSC*
XV	BraA07g010530	A07	+	10397941	10402344	590	65275.6	5.87	3	|753|843|753|	|ZF1:CRHWLRGLCMKAEACGFLH|ZF2:CRFFRLHGECREHDCVYKH|ZF3:CNMYKLGFCPNGSECRYRH|	MEDADGLSFDFEGGLDSAPTQPTASVPVPPPENSSSAAVNLTPNYDHSSATVPGAGRGRSFRQTVCRHWLRGLCMKAEACGFLHQYDKARMPICRFFRLHGECREHDCVYKHTNEDIKECNMYKLGFCPNGSECRYRHAKLPGPPPPVEETQGQLQDSGNLQQQQPQQTQHQVSQTQTPNPAEQTSHAHPLPRGVNRYFVVKSCNLENFELSVQRGVWATQRSNEAKLNEAFDSVANVILIFSVNRTRHFQGCAKMTSRIGGENWKHEHGTAQFGRNFSVKWLKLCELSFHKTRNLRNPYNENLPVKVLYISRDCQELEPSVGEELASLLYLEPDSELMAISIAAEAKREEEKAKGVNPESRAENSNIVPFEDNEEEEEEEDDSEEEEDGMANGPQGRG…
	BraA08g023250	A08	+	17180899	17185280	629	69844	5.67	3	|753|843|753|	|ZF1:CRHWLRGLCMKGDACGFLH|ZF2:CRFFRVHGECREQDCVYKH|ZF3:CNMYKLGFCPNGPDCRYRH|	MEDADGLSFDFEGGLDSGPIQPTASVPVAPLENQSSAAVNLTPSYDHSSAAAAGAGRGRSFRQTVCRHWLRGLCMKGDACGFLHQYDKARMPICRFFRVHGECREQDCVYKHTNEDIKECNMYKLGFCPNGPDCRYRHAKLPGPPPPVEEVLQKIQQLTSYNYGPNRFYQPRNAAPQLGDVKPQVQVQTQEPVSSIVSYEENRNLPLHSDFFFDDYKLYFSSVIFLLIFICHIRYFVVKSNNSENFELSVQQGVWATQRSNEAKLNEAFDTVNNVILIFSVNRTRHFQGCAKMTSRIGGYIGGGNWKNEHGTQQYGGNFSVKWLKLCELSFHKTRNLRNPYNENLPVKISRDCQELEPSVGEELASLLYLEPDSKLMAISIAAEAKREEEKAKGVNPES…
XVI	BraA01g041140	A01	+	27617342	27619060	310	34950.7	8.25	4	|753|753|753|953|	|ZF1:CKFFIHGSCLKGEHCEYSH|ZF2:CTFYQKGICLYGSRCRNEH|ZF3:CSFAAAGDCPRGSQCPHMH|ZF4:CKHFNFGNGNCPFGGSCFYKH|	MSDRILCKFFIHGSCLKGEHCEYSHDSNVCTFYQKGICLYGSRCRNEHVRTTSQPQSLSPSNVPPPPQKGDDNNNNNNNNNDVCYIHPREYPICSFAAAGDCPRGSQCPHMHGDICSTCGKKCLHPFRPEEREEHTKECQKKQKHIEALKKSQEIECSVCLDRVLSKATPGERKFGLLTECHHPFCIQCIRNWRSSAPVSGMDVNSTLRACPICRKLSYFVVPSVVWYSTPDEKKEIIDIYKAKLRSINCKHFNFGNGNCPFGGSCFYKHAYSDGHLDEVVVRNLGSQEGETLIADSIRLSEFLGRVHI*
	BraA03g033610	A03	-	16641439	16642871	288	32454.9	8.35	4	|753|753|753|953|	|ZF1:CKFFVHGSCLKGENCEYSH|ZF2:CTFYQKGICSYGTRCRYEH|ZF3:CSFAAAGDCPRGSQCPHMH|ZF4:CKHFNFGNGSCPFGGSCFYKH|	MSDRILCKFFVHGSCLKGENCEYSHDSKHHANNVCTFYQKGICSYGTRCRYEHVRTSQKRDGDHHKALTLCYTHPREHPICSFAAAGDCPRGSQCPHMHGDVCSTCGKKCLHPFRPEEREEHTKECEKKQKHIEALKKSQEIECSVCLDRVLSKATPGERKFGLLTECHHPFCIQCIRNWRSSAPVSGMDVNSTLRACPICRKLSYFVVPSVVWYSSPEEKKEIIDVYKAKLRSIDCKHFNFGNGSCPFGGSCFYKHAYTDGNLEEVVVRHLGSQEGETVIADSVAG*
	BraA08g010150	A08	-	8877706	8880230	488	55075.8	7.45	4	|753|753|753|953|	|ZF1:CKFFAHGACLKGDNCEFSH|ZF2:CTFYQRGLCSYGSRCRYEH|ZF3:CSYAAAGDCPRGDQCPHIH|ZF4:CKHFNFGDGNCPFGTSCFYKH|	MISIRAFNDNQIRTQVRRRISVRWGIRLHNLLLCPSLEEEKNAELLRRLVITGLNRFLGAQFLGKPISGTVVPPRSPSISPMSKRILCKFFAHGACLKGDNCEFSHDWKDPTNNVCTFYQRGLCSYGSRCRYEHVKLKPHPSPASSSSALPRSSASEKDLSPLPSSPAWTLDSSDNTFSSSSSKPQDQPICSYAAAGDCPRGDQCPHIHGDLCPTCGKRCLHPFRPEEREEHKRSCEKKQKQLEALKLSQEVECCVCLERVLSKPTPAERKFGLLTECDHAFCIGCIRNWRSSSPSTGMDVNSTLRACPICRKLSYFVVPSVIWFSAPEEKKEIMDNYRDKLRSIDCKHFNFGDGNCPFGTSCFYKHTVKPGSYAWKYHRPPPRRPSPSGSNLSDMDTF…
	BraA08g026920	A08	+	19097944	19099609	374	42186.3	6.01	4	|753|753|753|953|	|ZF1:CKFFAHGACLKGDNCEFSH|ZF2:CTFYQRGNCSYGSRCRYEH|ZF3:CSYAAAGDCPRGDQCPHIH|ZF4:CKHFNFGDGNCPFGTSCFYKH|	MSKRILCKFFAHGACLKGDNCEFSHDWKDPSNNICTFYQRGNCSYGSRCRYEHVKPSRPPHPSPASSSTYLSSPFVSERDLSSSPAWTLASLDNEVNNTDATKPEDQPICSYAAAGDCPRGDQCPHIHGDLCPTCQKHCLHPFRPVEREEHKRSCEKKHKQLEALKLSQDVECCVCLERVLSKPTPAERKFGILTECDHAFCIGCIRNWRSSSPSTGMDVNSTLRACPICRKLSYFVVPSVIWFSDPEEKKGIMDNYRDKLRSIDCKHFNFGDGNCPFGTSCFYKHTVKPGSYAWRHHRPPPRRPRPTSGSNFSEINAFLNMMGNIMSEGGYGPFGFEDSDDDDNELTSTDMMMLLMNLDMDSDDDDSNEDSY*
XVII	BraA02g037870	A02	-	26488909	26492433	886	95843.6	6.67	1	|853|	|ZF1:CRDFEERGFCLRGDMCPMEH|	MRETRSSALSMEISVSSPKQSVLSSSDCMSDPEEEHEISEEEDDDDRNHKHRKKEETSSQSLEQGSSDQAFSRPYRRNYKHFENGNEHEKRSLGAGGSGHRVQFDNQRSRSNPGRGRGSYGSWSQRDSRFNHPVDLSSHMVPGMFGGRGIAAQTAPWPGFGMLPGVPNGGLDGFHHLQGPLGPPLNGPLNMGIPRQRCRDFEERGFCLRGDMCPMEHGINRIVVDDVQSLSQFNLPVSVPGAPHMAASSKPVPAQFGGANFMNTKGAHGKTNETGMAVDGMGYGDAYPSAGGTDSYDPDQPLWNNSAGETSGALSALNSHGIDENVAPMDDNNQDGPVNTYGIRESRNNNQSGWGRVRNSQANLKEKGDTVLNSSAGPEGQSKEISVSLSRQNNVGGSV…
	BraA06g037400	A06	+	24983541	24986743	883	96335.5	6.52	1	|853|	|ZF1:CRDFEERGFCLRGDMCPMEH|	MELSSPRERVLSSSDCMSDPEEEHEISEEEDDDRNHKHRRKEEETRSQSLEQGSSDQARPYRKNYRNFENGNTFGEHEKRPQRVQFDSQRARSNPMFSRDAGHGRGRGNYGSWGQRDSRFNPVDLSPHMVPGMFGARGLAGVSAAQSAPWPPFGMLNGVPNGGLDAFHHMQGSLRPPLNAALNMGIPRQRCRDFEERGFCLRGDMCPMEHGMNRIVVDDVQSLSQFNLPVSGPGAPHMATSSKPVPAQFGSANFMNTKGAHGKTNEGGMAVDGMGYGDAYPSAGGTDFYDPDQPLWNNSAGETSGALPALSSHGIDENVAPLDDNNQDGPENAGGIRDSRSKSQPVWGRTRHAKTDAGLNSSAGFEDQLKEVSINSSRHGKQNHVGESVSKVVGSSNTS…
XVIII	BraA03g045430	A03	-	22983945	22989650	1280	140592	7.22	1	|753|	|ZF1:CKFYESGNCKKGASCSFWH|	MKNQLQRGASSRGEESSVRGIDLMRVDQCEEIDALSVPAPTVGGTVQQEAPVKRKRGRPPKALAKTPLQTQPPPPPPPPIPRKDDKEEDVCFICFDGGDLVLCDRRNCPKAYHPSCINRDEAFFRTTAKWNCGWHICSKCQKSSSYLCYTCTFSVCKRCVADADYVFVRGNMGLCGTCIKPIMLIENIGQGDVQAVKVDFDDKLSWEYLFKVYWLCMKEELSLTVDELMRAYNPWKEVPYTVPKVELRNDHTRNNVYSSGSSALDAAENGIKRRKTSDSPTLPSKLDAKNPSNTPKKRPGDTNWATKELLEFLSFMRNGDTSVISQFDVQGLLLDYINKKNLRDPHQESQVICDLMLVKLFGKQRVGHIEMLKLLESHFLIQEKPKDEKTTNGETTHAV…
	BraA09g042320	A09	-	32923205	32928975	1283	141398	6.99	1	|753|	|ZF1:CKFYESGYCKKGAACSFWH|	MENQQKHQLQQVRGDESSVKGVVDRVRVDQCGEIGASQAPSVPAPTVAGVVDEAAPVKRKRGRPPRAHGKTVSQTRPPPPPRKDEKEEDVCFICFDGGDLVLCDRRNCPKAYHPACIKRDEAFFRTAAKWNCGWHICGTCQKGSSYMCYTCTFSVCKRCIKDADYVIVRGNMGLCGTCIKPIMLIENISQGDNEAVKVDFDDKLSWEYLFKVYWLCLKEELSLTVEELTRANNPWKEVPYTVPKVESRNIHTLSKACSSGNSDSDVVANGTKRKRTSDSPTVPSKLDSKIPSNIPKKLPGDTNWATKELLEFLSVMRNGDTSVLSQFDVQGLLLDYIKKKNLRDPNQKSQVVCDQMLVKLFGRQRVGHFEMLKLLESHFLIQEKPKEEKPKNGESSHAV…
Others	BraA01g000170	A01	-	95215	98101	650	73162.1	6.19	2	|1153|855|	|ZF1:CPQVSRTEDVDSCQYKEKCRFNH|ZF2:CPFVASGIKCQYGLSCRFFGTH|	MSDVVAELAEGDAKPTKQFSVYEATSEELIERSMAPIKKEFLCPPPSRSLKQSDVKAPHPSLVQEKKSKRQLKRERREKCAINLCPQVSRTEDVDSCQYKEKCRFNHDIQAFKAQKPDDIEGQCPFVASGIKCQYGLSCRFFGTHKDLSGISDAEINFFNKETQRLLWKNNMTFPKADAKLKSLGLMGHAKKSNVPQENDAEKPLDGAQTNEDVDIPGPLETEDVRPTKKAKSDETSKLGDIIDGVMNVDDETEKTGHSTSKAKIEDEEDSIKVVETDGSLKSHPREKKKLIDFRDKLYLAPLTTVGNLPFRRLCKVLGADVTCGEMAMCTNLLQGQASEWALLRRHSSEDLFGVQICGSFPDTVSRAVELIDRECTVDFIDINMGCPIDMVVNKSAGS…
	BraA02g002130	A02	-	1067731	1068282	157	17255.6	9.14	1	|753|	|ZF1:CEKFAAGECNYGDRCHFAH	MDTHKRGHSDTVSSSNSNVGFKRPKQGKPFHSPLQQLILLLALLIASVAAKIIVTTIIGKDGNRTKQICRETGVKLPIVDHERGPNLKNVEIDGNYDQINEANGRMRELIRRFGSDPANSAPRSSYKSELCEKFAAGECNYGDRCHFAHGVAELRD*
	BraA02g003110	A02	-	1517048	1518586	513	52885.8	9.09	1	|4102|	|ZF1:CEHLGCTKSAERKTDYCISH|	MSDNSLTLNSLGDSQSHFCSDVSNCTDDSCRLVLGLGPTSASYCYGTQELASRGGSLLQLGLPDTLSGLDPSSSTYTSRQCVVPPVDEGSSSAKRSGGYMPSLLLDHSQVSLESSFSVQQRSYNPKKCNFLGCMKGARGSSGLCISHGGGGERCQKPGCNKGTESSKTTFCKTHGGGKRCEHLGCTKSAERKTDYCISHGGGRRCGFIKGCDKAARGKSGLCIKHGGGKRCVIESCARSAEGQAGLCISHGGGRRCQFSSGCDKGAQGITNYCKAHGGGKRCIFSGCGKGAEGSTPLCKAHGGGKRCQSEGGGICSKSVHGGTNFCVAHGGGKRCVVSGCTKSARGRTDCCVKHGGGKRCRVGECGKSAQGSGELCKAHGGGKRCCWGGGECEKFARGK…
	BraA03g017910	A03	-	8330631	8335586	871	95460.9	7.04	1	|753|	|ZF1:CKFFGQGWCDNGISCRFLH	MACSRNSLVSFFILGLFTVLISPAISSRVLSSTKRPVNGESRSSVASYCESWRLAVETNNAGTWKVVPSKCVSSLETYYNGGQFDKDYNVVARYALAFAKTVKIGGDGKDAWVFDVDETLLSNLEYYKANGYGSEPYNSKKFHEWVVQGTAPGFDASLKLYTGLKNIGFTIILLTGRDEAERRITEKNLHDAGYFGWEHLLLRGHEDQGKAAVKYKSEQRSRMVKKGYILHGNTGDQWSDLQGFAVADRSFKNIFRVSIYLRRCRLNQMLFGFPLRDDATAVASKMGVPCVEGQNGILLKDNSQGKELNGMRDMLLSSFPDHAAPNTPPSLAGKLATQNTFEMSDSDMDIDDDDVQVHVQRTIAGDSGLLLAKPSDSQSRNDVKKHLDENSGKNNTMLG…
	BraA03g038050	A03	-	18814144	18822596	860	91043.5	6.05	1	|853|	|ZF1:CGNFKAYGFCNYGASCKFDH|	MACGWVGIRVWICACSPPPSIPCPSYIPCVSVSICGAASSVCTSSMACGWVGIMVWICACSPPSSLPSPSSIPSVSVSICGAASSGCTSSTNTHISCSGQPSCGNFKAYGFCNYGASCKFDHPVPVNPYHYAGLTMPSMPTTYGSGFGSVLVLLLLQFLVQVTFLVFQFQSVVLHPPTALLPWHVAGTNGASGDTADSAFVVLRDNHHVVTSRSMDSAIMEQAANMITQCKLYSETIQHPNIRRTLITTNTTAMSRLFLLDRFFHGMWLVSICGAASSNCTSSMACGWVGIMVWICACSPISLLPCPSSIPSVSVSICGAASSCCTSSTNTHISCSVLHLFQLNTNGASGDLVYYAFVVLGDNHHEVTSRPMDSAIMEQAANFITQCQVWICACSPPPS…
	BraA06g019730	A06	+	11354205	11355335	294	33660.4	7.7	1	|753|	|ZF1:CRAFQRGDCTRGDSCKFSH|	MNPLTQIKWTQAINAKESDLGISEEASWHSKYKNSAYIYAGGLAFDLTEGDLLAVFAQYGEVVDVNLIRDKGTGKSKGFAFLAYEDQRSTILAVDNLNGAQVLGRTIKVDHCSKYTKREEEDEDTRQHNREARGVCRAFQRGDCTRGDSCKFSHDEKRAANTGWGHEEDRSAKWDHDKFNGPNKGGGHRGDFQPDPNYRGKGRGERDRVDREPRSRDSYDRREQKISGRLDDSQYSRHDAENDYARDDKRSRTHDMEKSKERSRRDYNDREGEGSSRQSGKDSDYSSRDARRR*
	BraA07g007910	A07	-	8057248	8058763	205	23157	10.09	1	|853|	|ZF1:CNHYAQHGICKFVSACKIDH	MSSYEAFTLLKPPPRNHLKVHWRTHILSVPQLHVKNLILQEKRLVRFLQSSGTVMFVRKQSIPRKTITTGMFPFMRVSDRILLIQIVARCSTYLSIPTIGYCVQSNHWRCRDKQDSCLNQVHGVCFGMRLRQEPSSGFTAARQYKTADSRIAKGAFSHIGVIHRPGTAQCNHYAQHGICKFVSACKIDHSMTSYSSLADMPVAP*
	BraA07g011100	A07	-	10951232	10953832	502	60133.8	8.21	1	|853|	|ZF1:CHFYLKKGWCGFGSDCVFKH|	MADALDNQQEVQRSGSNETESRSNEETKGQTLDMRPSGSGTRSVEKAVVRYDRDTRFRDANREATPDRDPIAHAIYWEKKVQELRVRNAEMKQRRANETIQKQRLRNAEMQQRRANKTESISIEETKGETVDMRPSGPWEKAVIRYDRDTRFWEDKMQQQRLRDVEMRQRRANETESRSIEETEGETVDTRPSGSGEKVGQTRPSGSRRWSPVVRYNRDTRSWEENREYLESSGRENEAVQIRDQNETYIQQRQRDDEMQQRRSRETESIFFQQQKNREYECSGSRMNEAGPIRDPRILENLRDFGMQQRRRHETEWRFQKQQNRAEAPDLGYKRRRFEQEQYPTRPRIKKGVCHFYLKKGWCGFGSDCVFKHPTPSWRFDERRYETEVPENMARTVYG…
	BraA07g018820	A07	-	15974122	15977727	786	86087.4	5.38	1	|853|	|ZF1:CSYFRRQGSCSHGAACKYAH|	MTSSSLDELPSAAETLTSQIPSDTAPIDPIPSSNDDVEAVGEKRKRDDDEKTTNLESSTPSPWFKTSLCSYFRRQGSCSHGAACKYAHGENELLQKPDNTWDPTSERGKKAKMMSDSAVKEEEEVGDVMFTEEMMDDNDGGGDGGVHDLSLSKCLVHLPTKWQSDDLKTFLREQGVEYKFAKKRRGMMVGFLTFENAEQLKNGVEILEGKNVNNKSLKIADVLPRTFDKNGAKNPAAKLKSAREAVTPLADLSYADQLEQKKASIAQMLKKLTRNARKACPNGKSVPEWVLQSREIGGLSCKLEGIIESPLVNGYRNKCEFSTGYSVEGKLTVGFMLGNFSAGVTAVEEAVNCPNISKLACRYASIFQSFLEKSRLPVWNRFKSCGFWRQLTVREGSKP…
	BraA07g038930	A07	-	26697775	26699620	399	42822.1	9.02	1	|753|	|ZF1:CRNFQQGSCRYGERCRYLH|	MRKELCRNFQQGSCRYGERCRYLHPQQTKPNNPFGFGTQQQQNKTSNNPFGFGVQGGSNSSRPNQSQQPFQNTWQRNPSSGSGASTQQSGKQTQQADHKCTDPAACKRVIQEDLKNERPMWKLTCYAHCKHLPCDVSGDISYEELRAMAYEESKRGIPLQSIVERERNLQNAKVAEFENFLRSPYRGAVTANQTPSIFPPATQVNSSPPGGFSAFNQQPAFPNTNAGGGPPNPFGRFNQQPNAFSLNTPQPAPSGPSGFQSQPSSFGPGPAAPSAFQPSVSFKPASFGPGPVAPSGFQSQPASFGPGPGLATPPQNSSIFPSVTPTPAFNSNQNNQTGFSFNSPVASFTSPAVDTTNTPSGTELQAGGAPVDTSIWLKEKWNPGEIPEQAPPDAFVHR*
	BraA09g005420	A09	+	3194086	3195047	148	16594.4	8.82	1	|853|	|ZF1:CNRFVSSNFCPFGDSCRYLH|	MPSGKYYCDYCEKEFQDTQVARKRHLQSNPHLRAKALWYSSITSDVNNQQVSSFVPRGLCNRFVSSNFCPFGDSCRYLHPNNITGFTNNNNNTQPPTGLPNQHIQGSSLNRDCFSRRAGGAGWFDLPPSLRPPPEQGYPQPPSIDWG*
	BraA09g056300	A09	+	40350844	40355353	484	54727.6	5.3	1	|1763|	|ZF1:CKYFLDAVEKKQYGWFWACPNGGKECHYRH|	MLICLEDIKETESALYKSFKEMLDLEEHAIDDDLTFDIEILKGKKLSLKELCEDSSSTNVTMENVTQYVDLYLKHRHTRRVYHMDEFVAYQARVCKYFLDAVEKKQYGWFWACPNGGKECHYRHALPPGYILKSQMKALLEEESQKMPVEEEIENEHAKLKTATQMTPALFMEWKKKKIAESRESMHAALSVTRLMDRDVGTTPNYSGEESSGTAKREEDFESFGKEIYVDFKRSGEGVLAVASTTYSLNELVEFLESPTVKIPIGALDLGTITPVEIWKAFELSDRKRHFSTVLAFNVDVTPEASQLAEQLHVKVICGGMLESLHDQFKEHIEELGEDPKMEDEAIFPGILSILPNAVFSKEDPIVLGVLVVEGFIKVGVPISYVRTAGCLDLGRIAW…
	BraA10g014740	A10	-	11784391	11787350	616	68588.6	6.11	2	|853|853|	|ZF1:CFKFVCSGSCPRGESCHFQH|ZF2:CLDLIIKGKCEKGPECSYKH|	MAPRILLCGDPLGRLNQLFKRVQSVSPSDSLPPFLRVLIESQFFSQVSKSAGPFDALICVGQFFPDSPELLDDFLDYAQGRAQIPIPTYFTGDYGVSAPKILSATAKKAENQGFKMDGLEVCHNLFWLRGSGKFTLHGLSVAYLSGRESSDGQFGKYSQDDVDALRALADDSGVVDLFLTYPFLGIWIAKESDIPAHVSDSSFCDSNVSELVKEVKPRYHIAGSMGVFYAREPYLNVDSSHVTRFLGLAQVGNKNKQKFLHALSPTPTSTMSPSELSAKPPNTTLCPYTLQEGAAESKKRSNDDASDSQYWRYDVSKRQKNGSDGEKLCFKFVCSGSCPRGESCHFQHNAEAREQCRRGVCLDLIIKGKCEKGPECSYKHEFQDLSVQRKPRSENANRS…
	BraA10g028450	A10	-	18398071	18402057	884	98982.3	8.74	1	|351|	|ZF1:CRKLCNITPLCRH|	MAGSATTTEFRWKPPPQPQPPTQQHQNISDSDSDSGSDSDNNHQQNRHNDLSNSIFKAYLDCHSSSSPSSLDLSKIQSFLASSSSGAVSCLICLERIKRTDPTWSCTSSCFAVFHLFCIQNWARQCLDVHAALAVTRPSTETEPVWNCPKCRSSYLKSKIPSRYLCYCGKEEDPPADNPWILPHSCGEVCERGLSNNCGHRCLLLCHPGPCASCPKLVKSKCFCGGVEDVRRCGHKLFSCGEVCDKVLDCEIHSCREICHDGECPPCRERAVYRCCCGKVEEEKDCCERVFRCEGSCESKLNCGKHVCERGCHGGECGLCPYQGKRSCPCGKKFYQGLSCDVAAPLCGGTCDKVLGCGYHRCPERCHRGACLETCRIVVTKSCRCGGTKKQVPCRQDVV…
	BraA05g000290	A05	+	140233	145591	1010	113753	5.78	2	|753|853|	|ZF1:CVYFLNGFCNRGDQCPFSH|ZF2:CRFFTSSQGCRNGESCMFSH|	MAPSSPSSSSESFPLPSSNFASLPVAAMKRRIVEKILENRVTLIVGEPGCGKSSQVPQYLLEANMSPILCTQPRRFAVVAVAKMVAKSRNSDLGDEIGYHIGHSKILSQGSKIVFKTAGVLLDEMLDKGLSALKYKVIILDEVHERSVESDLVLVCVKQFLMKNSDLRVVLMSATADITRYRDYFKELGRGERVEVVAIPSPDQRTIFQRRVFYLEQQVAGLLGVSSDFSAYCPGPSPSSADTEIKPDLQNLIHDLILHIHGKEPDIEKSILVFLPTYYSLEQQWYQLEPFRASFEVHILHRSIDTERALAAMKICRSRRKVILATNIAESSVTIPKVAYVIDSCRSLQVFWDASRKRDAVQLVWVSRSQAEQRRGRTGRTCDGEVYRLVPSAFFNKLE…
	BraA06g017090	A06	-	9429160	9434830	1131	123075	9.6	5	|863|743|743|753|853|	|ZF1:CQFFTRFGKCNKDDGKCPYVH|ZF2:CTKFLNGLCANDNCKLTH|ZF3:CSYFLQGLCNNEACPYRH|ZF4:CDGFLKGYCSDGNECRKKH|ZF5:CPDFEATGSCPQGSKCKLHHPK|	MPLVSDTKKNANPPNKHHTWHRKPSSDASSFVAVKPLSSTFSTEQKFPIVTAQSCNSYVPKWNSLLRKPYGSPGVILGLPLSAIQLNRIENKITGSASKVTVGNTSFLVKVGEILTLEKQSKSLSDSSTSKVSKAIDALSGKVHYLTAWITSPLISDHPQMAAPRPTGGQDLFDTYFRRADLDGDGRISGAEAVGFFQGSNLPKPVLAQVLDWIFDLCNRWYGLRRCKKFKVLQQSRRELTPEIVKAAIYSPASANIPAPKINLAATPSPQPRGPVAQTPGVTSVAAAMRGSQMGGNVSTSNQQVVPGQQNQLTGPPPSQPPQNFQSQGMPPGGTIAPRTANQPVPSNWISGRSVGPSGQVNSQIPSSQSGYGLTAPNSIANNIPQPHMTPAVISSTTT…
	BraA08g027290	A08	+	19301441	19307976	1721	189567	9.27	5	|863|743|743|753|853|	|ZF1:CQFFTRFGKCSKDNGKCPYVH|ZF2:CTKFLNGLCANENCKLTH|ZF3:CSYFLQGLCNSDACPYRH|ZF4:CDGFLKGYCSDGDECRKKH|ZF5:CPVFEATGLCSQGSKCKLHH|	MDSSHYNPSYGQWNPHLLLLPPLPPVPPPPPPPPRESHPYSPNFYVPSIQNGGQRLHYLPPKPAVNQPSPYYSQQPPPRQHLQCIPEKFSYESQKVSQPLSFTESRDISQSVGVGYNDRRIDSWRTEYSAQGRRDSSGVGGINRGLDGSSWSRDEFRNLGHLRKESGAAWVEGNYQDRGQLQAECFRGLDDGHRSLSSRVGYSSERYGVSVRRDMSRSSASREGARNLRWDEARNGVRVLYPGRRDDYYHLDRGRREGSNDAKRTPEKQTQKKSALLRLETPRSHHNGRENARSRCSYSGRRFNSNLFKCKEHLGYSDRGLMENQRGRTSVNLDVSFQSNRFVAKPVASPASAGIQPRRSVTSRSSKAGRALVPDKSEKASVTEENGNRSILKSHEDLV…
	BraA08g032120	A08	+	21439993	21446739	1362	154918	7.64	1	|853|	|ZF1:CPFHLKTGACRFGPRCSRVH|	MQPIFHAILQNDLPTFLSLVEERNSSLEERTDKEHLNDTVLHMAAKLGHGELVSKIIDRRPSLVCSVNAEGNTPLHLAALLGDVDMVMQMLETGLEACTARNNNNDTPLHLACRSISMEAAKLVAEKTNSVDLGELNFAISSGSTGVAKIILERFPDLAREEAWSVEGGSLSTLLHHACDRGDLELTRILLGLDQSLETALNTKGLLPLHLAVLRGSVVILEEFINKAPLSFLSHTPSKETVFHLAARSKNMDAFVYMAERLGSNGQFLLQQTDENGNTVLHTAASVACGAPLIRYIIGMKIVDISNKNKMGFAAYHLLPHDAQDFELLSSWLRFDTETSDELDPDVVEVYLDASSPVKPLRSRFESSVARKNSHEDEVIKLLNLIGLNTSEMVERKTR…
	BraA09g010480	A09	-	6058384	6066432	1795	194544	4.57	1	|853|	|ZF1:CKFHRENGNCRKGAACTYLH|	MDSDSAKASVESMRDDPKCIHVSNDPNLAGTCGESSVAAEEGGGCDGATGAKGIDAVDTAAAVLNPVAEMSGVVDAVVSADLSPVAAEGGGEEDASFIAQECGSLDLVGGGAAVEVVSPVVGEGGEEDRAAEQSDSAANLLGLGCEKVSISGDNLEESKEEEPSASEVNGDDSLREGSQEVVCGGMADEKSSQAIESKLDVMEEDTAAQAASLEDIVSVDIDIPDVKDVASVAGFTEISSQDKGLGDSVPLEQEPLKELQIVEEAKDLTDGDAKEDMDVAEGAMGNLMTEEEEKPDDITVLEIKTKPQDVDDVANEGSEKNETRVGESSVDKETVMDDVKEDVEKDPEAGKSVDMHVPESAEEVETYVKYGDGIEEEGEGMACVGEAEQTVDLEETQKL…
