# Supplementary material for: Genome-wide analysis and stress-responsive expression of CCCH zinc finger family genes in Brassica rapa
Source: BMC Plant Biol. 2018 Dec 27;18:373. doi: 10.1186/s12870-018-1608-7 (PMC6307296; doi:10.1186/s12870-018-1608-7)
Supplement: Supplementary file 2 — CCCH duplicated genes of B. rapa. Syntenic analysis between Arabidopsis and B. rapa was detected at http://brassicadb.org/brad/searchSyntenytPCK.php; Ka and Ks were calculated by DnaSP 6.0; Cover of CDS and Identify of protein was checked by NCBI. (XLSX 15 kb) [file 12870_2018_1608_MOESM2_ESM.xlsx]

## Sheet: additional file 2
Additional file 2 Duplicated gene pairs
	Duplicated gene pairs	Syntenic Genes in A. thaliana	CDS cover	Cover of CDS %	Identify of protein %	Ka	Ks	Ka/Ks	Mode of Selection	Date (Mya)	Duplicate Typ
I	BraA05g039010/BraAnng001760			92	75	0.0559	0.3194	0.175016	negative selection	10.6467	Segmental
	BraA05g039010/BraA03g032680			94	81	0.0418	0.3666	0.114021	negative selection	12.22	Segmental
	BraA05g039010/BraA01g042040			89	71	0.0559	0.3194	0.175016	negative selection	10.6467	Segmental
	BraAnng001760/BraA03g032680			96	80	0.0549	0.3228	0.170074	negative selection	10.76	Segmental
	BraAnng001760/BraA01g042040			100	94	0	0				Segmental
	BraA03g032680/BraA01g042040			94	77	0.0549	0.3228	0.170074	negative selection	10.76	Segmental
	BraA03g008610/BraA02g007720			79	68	0.1946	0.2374	0.819714	negative selection	7.91333	Segmental
	BraA03g008610/BraA10G021580			50	71	0.208	0.2586	0.804331	negative selection	8.62	Segmental
	BraA02g007720/BraA10G021580			86	74	0.1016	0.1555	0.653376	negative selection	5.18333	Segmental
	BraA03G024630/BraA05g000180			75	71	0.1189	0.3407	0.348987	negative selection	11.3567	Segmental
	BraA03g031160/BraA05g041470			98	87	0.0418	0.2377	0.175852	negative selection	7.92333	Segmental
IV	BraA03g015210/BraA10g010530			93	82	0.0631	0.3306	0.190865	negative selection	11.02	Segmental
VI	BraA05g023320/BraA09g032780			100	81	0.0444	0.3171	0.140019	negative selection	10.57	Segmental
	BraA01g033800/BraA03g038850			80	71	0.1286	0.5204	0.247118	negative selection	17.3467	Segmental
Ⅶ	BraA03g035150/BraA05g034780			96	87	0.048	0.3096	0.155039	negative selection	10.32	Segmental
	BraA03g035150/BraA01g039160			88	86	0.0815	0.473	0.172304	negative selection	15.7667	Segmental
	BraA05g034780/BraA01g039160			89	87	0.0991	0.5873	0.168738	negative selection	19.5767	Segmental
Ⅸ	BraA09g020370/BraA06g043220			100	76	0.102	0.341	0.29912	negative selection	11.3667	Segmental
	BraA10g002330/BraA08g035210			80	79	0.0591	0.4209	0.140413	negative selection	14.03	Segmental
	BraA03g054960/BraA08g018640			99	80	0.0845	0.399	0.211779	negative selection	13.3	Segmental
	BraA03g054960/BraA01g008400			99	87	0.0494	0.4328	0.11414	negative selection	14.4267	Segmental
	BraA08g018640/BraA01g008400			43	81	0.0909	0.3982	0.228277	negative selection	13.2733	Segmental
X	BraA03g045800/BraA09g043160			100	78	0.0668	0.3067	0.217802	negative selection	10.2233	Segmental
	BraA03g045800/BraA04g007280			100	81	0.0563	0.305	0.18459	negative selection	10.1667	Segmental
	BraA09g043160/BraA04g007280			100	88	0.047	0.3007	0.156302	negative selection	10.0233	Segmental
XIII	BraA09g035330/BraA09g035340			100	99	0.0023	0				tandem
	BraA09g035330/BraA09g035350			100	99	0.0023	0.0086	0.267442	negative selection	0.286667	tandem
	BraA09g035340/BraA09g035350			100	100	0	0.0087	0	negative selection	0.29	tandem
XIV	BraA09g056290/BraA07g000550			90	95	0.0277	0.3307	0.0837617	negative selection	11.0233	Segmental
	BraA09g056290/BraA09g012200			89	85	0.009	0.2287	0.0393529	negative selection	7.62333	Segmental
	BraA07g000550/BraA09g012200			98	95	0.0313	0.3531	0.0886434	negative selection	11.77	Segmental
XV	BraA07g010530/BraA08g023250			91	76	0.0753	0.3537	0.212892	negative selection	11.79
XVI	BraA03G033610/BraA01g041140			93	81	0.0526	0.495	0.106263	negative selection	16.5	Segmental
	BraA08g026920/BraA08g010150			96	82	0.0892	0.4997	0.178507	negative selection	16.6567	Segmental
XVII	BraA06g037400/BraA02g037870			99	77	0.1146	0.1838	0.623504	negative selection	6.12667	Segmental
	BraA03g008610/BraA02g007720			79	68
	BraA03g008610/BraA10G021580			50	71
	BraA06g018500/BraA06g026840			63	62
				70	64
	BraA04g023660/BraA03g017500			35	54
	BraA04g023660/BraA05g011870			30	60
	BraA03g017500/BraA05g011870
	BraA07g011120/BraA05g034410			0	29
	BraA03g022120/BraA04g029550			55	72
	BraA09g005420/BraA03g017910			0	32
