# Supplementary material for: Genome-wide analysis and stress-responsive expression of CCCH zinc finger family genes in Brassica rapa
Source: BMC Plant Biol. 2018 Dec 27;18:373. doi: 10.1186/s12870-018-1608-7 (PMC6307296; doi:10.1186/s12870-018-1608-7)
Supplement: Supplementary file 3 — Detailed information of CCCH gene family in Arabidopsis, rice, B. oleracea and B. nigra. Information came from Wang et al. [23]. (XLS 238 kb) [file 12870_2018_1608_MOESM3_ESM.xls]

## Sheet: Arabidopsis
Additional file 3-1 Detailed information of CCCH gene family in Arabidopsis
Gene name	Gene identifier	Protein identifier	Number of CCCH zinc finger	CCCH motifs	Protein sequences	Type of the CCCH motifs
AtC3H1	AT1G01350.1	AT1G01350	1	|ZF1:CKDYKETGYCGYGDSCKFLH|	MSDSGEPKPSQQEEPLPQPAAQETQSQQVCTFFKKPTKSKNIRKRTIDADEEDGDSKSESSILQNLKKVAKPDSKLYFSSGPSKSSTTTSGAPERSVFHYDSSKEIQVQNDSGATATLETETDFNQDARAIRERVLKKADEALKGNKKKASDEKLYKGIHGYTDHKAGFRREQTISSEKAGGSHGPLRASAHIRVSARFDYQPDICKDYKETGYCGYGDSCKFLHDRGDYKPGWQIEKEWEEAEKVRKRNKAMGVEDEDDEADKDSDEDENALPFACFICREPFVDPVVTKCKHYFCEHCALKHHTKNKKCFVCNQPTMGIFNAAHEIKKRMAEERSKAEQGL	|853|
AtC3H2	AT1G03790.1	AT1G03790	2	|ZF1:CPEFRRGGDCSRGDDCEFAH|ZF2:CKDGKHCKRKVCFFAH|	MDVVCTEHQMRKPTVEIPPRKLLLSSKSFPSDSSSPRSPRKHNWNKSNKITSEHEEDNEDNNRENKEYCYDSDSDDPYASDHFRMFEFKIRRCTRSRSHDWTDCPFAHPGEKARRRDPRRFQYSGEVCPEFRRGGDCSRGDDCEFAHGVFECWLHPIRYRTEACKDGKHCKRKVCFFAHSPRQLRVLPPENVSGVSASPSPAAKNPCCLFCSSSPTSTLLGNLSHLSRSPSLSPPMSPANKAAAFSRLRNRAASAVSAAAAAGSMNYKDVLSELVNSLDSMSLAEALQASSSSPVTTPVSAAAAAFASSCGLSNQRLHLQQQQPSSPLQFALSPSTPSYLTNSPQANFFSDDFTPRRRQMNDFTAMTAVRENTNIEDGSCGDPDLGWVNDLLT*	|853|543|
AtC3H3	AT1G04990.1	AT1G04990	5	|ZF1:CQFYLRTGLCGYGSSCRYNH|ZF2:CEYFLKTGACKYGPTCKYHH|ZF3:CPYYLRTGTCRFGVACKFHH|ZF4:CRFFMNTGTCKYGDDCKYSH|ZF5:CGNFRSYGFCKFGPNCKFDH|	MRTPMSDTQHVQSSLVSIRSSDKIEDAFRKMKVNETGVEELNPYPDRPGERDCQFYLRTGLCGYGSSCRYNHPTHLPQDVAYYKEELPERIGQPDCEYFLKTGACKYGPTCKYHHPKDRNGAQPVMFNVIGLPMRLGEKPCPYYLRTGTCRFGVACKFHHPQPDNGHSTAYGMSSFPAADLRYASGLTMMSTYGTLPRPQVPQSYVPILVSPSQGFLPPQGWAPYMAASNSMYNVKNQPYYSGSSASMAMAVALNRGLSESSDQPECRFFMNTGTCKYGDDCKYSHPGVRISQPPPSLINPFVLPARPGQPACGNFRSYGFCKFGPNCKFDHPMLPYPGLTMATSLPTPFASPVTTHQRISPTPNRSDSKSLSNGKPDVKKESSETEKPDNGEVQDLSE…	|853|853|853|853|853|
AtC3H4	AT1G07360.1	AT1G07360	1	|ZF1:CSFFIRGECTRGAECPYRH|	MAHRILRDHEADGWERSDFPIICESCLGDNPYVRMTKANYDKECKICTRPFTVFRWRPGRDARYKKTEICQTCCKLKNVCQVCLLDLEYGLPVQVRDTALNISTHDSIPKSDVNREYFAEEHDRKARAGLDYESSFGKMRPNDTILKLQRTTPYYKRNRAHVCSFFIRGECTRGAECPYRHEMPETGELSQQNIKDRYYGVNDPVAMKLLGKAGEMGTLESPDDESIKTLYVGGLNSRILEQDIRDQFYAHGEIESIRILADKACAFVTYTSREGAEKAAQELSNRLVINGQRLKLTWGRPKPDQDGANQQGGVAHSGLLPRAVISQQHNQPPPMQQYYMHPPPANQDKPYYPSMDPQRMGAVISTQEAGGSSTENNGASSSSYMMPPHQSYPPPPYGY…	|753|
AtC3H5	AT1G10320.1	AT1G10320	2	|ZF1:CPFHLKTGACRFGQRCSRVH|ZF2:CGEYMKSRLKTCSRGSACNFIH|	MEQANEKEEEERHEEAAGEKESFEESKEKAAEMSRKEKRKAMKKLKRKQVRKEIAAKEREEAKAKLNDPAEQERLKAIEEEDARRREKELKDFEESERAWREAMEIKRKKEEEEEAKREEEERRWKDLEELRKLEASGNDECGEDEDGEYEYIEEGPPEIIFQGNEIILKKNKVRVPKKSVVQVDGHESSNAEFVLQISDRPTSNPLPPGSEASANYQNVSSAQQILESVAQEVPNFGTEQDKAHCPFHLKTGACRFGQRCSRVHFYPNKSCTLLMKNMYNGPGITWEQDEGLEYTDEEAELCYEEFYEDVHTEFLKYGELVNFKVCRNGSFHLKGNVYVHYRSLESAILAYQSINGRYFAGKQVNCEFVNISRWKVAICGEYMKSRLKTCSRGSACNF…	|853|1053|
AtC3H6	AT1G19860.1	AT1G19860	1	|ZF1:CMYFNSARGCRHGANCMYQH|	MRALHKRVSWPPDFKLCQVRLFISEDSPSQVGSESQDHLQAKSPLASHPSDDNLPPGFGGPFSANESQIKLSDIPLIKWKCSVQILLDREWKVVAGDESKEVEAQNERELRVLEAFYPGASSIPPNPSVPADVEDSHHDDQQTIVIPILPVEDDDIAMDSASDFPTQSGVDVGTEPSITDENTSTSSTLPAGPDIMAALSAISNSKEQGSMIDQDLLIKILSNPKLVENLVANRGSAGSVSSNTSSLYSSSTHEANGVVTTAPISSNGQFYAQPPITHIPPMAYTPHAPQDQPNYGAPPARDASYYKNLIQQHGGDRQETPPVQHLGYRYNLQPGGGPNPEMVNSSNNNQRPRDSKPKIMKACMYFNSARGCRHGANCMYQHDATPYQPRNLNNGNINT…	|853|
AtC3H7	AT1G21570.1	AT1G21570	5	|ZF1:CQFFTRFGKCNKDDGKCPYVH|ZF2:CTKFLNGLCANANCKLTH|ZF3:CSYYLQGLCNNEACPYRH|ZF4:CDGFLKGYCSEGDECRKKH|ZF5:CPVFEATGSCSQGLKCKLHH|	MRPFKQSKFSLVWTQNDPQPRMPIAHMRNQNIVPQLVPWKRVTYWRRLMNSVSAFRNGSSLNISRKLSMMRKRHTIYTRSTNGYSLRKSKVLSVGGSHLKWSKSIERDSRKANEEATLAVAAYSKKESEKQSGQNNTSTASRNHLARERVFRFGSLRYKMDSSRRTLQRISDVDSPCSGPSENGKGVKRPFIPKRLVIGNEEYVRFGNGNQLVRDPKKRTRVLANEKVRWSLHNARLRLAKKKKYCQFFTRFGKCNKDDGKCPYVHDPSKIAVCTKFLNGLCANANCKLTHKVIPERMPDCSYYLQGLCNNEACPYRHVHVNPIAPICDGFLKGYCSEGDECRKKHSYNCPVFEATGSCSQGLKCKLHHPKNQSKGRKRKRTNEPSQKNARRRYFSSLH…	|863|743|743|753|853|
AtC3H8	AT1G27650.1	AT1G27650	2	|ZF1:CPFYFKIGACRHGDRCSRLH|ZF2:CRQYEENNCNRGGYCNFMH|	MAEHLASIFGTEKDRVNCPFYFKIGACRHGDRCSRLHNRPTISPTLLLSNMYQRPDMITPGVDAQGQPLDPRKIQEHFEDFFEDLFEELGKFGEIESLNICDNLADHMIGNVYVQFKEEDQAAAALQALQGRFYSGRPIIADFSPVTDFREATCRQYEENNCNRGGYCNFMHVKLVSRELRRKLFGRYRRSYRRGSRSRSRSRSISPRNKRDNDRRDPSHREFSHRDRDREFYRHGSGKRSSERSERQERDGSRGRRQASPKRGGSPGGGREGSEERRARIEQWNREREEKEEGGA*	|853|753|
AtC3H9	AT1G29570.1	AT1G29570	1	|ZF1:CQFYLKNGLCRYRSSCRFNH|	MADAGDNQQEAERRSDETESRSIKEPKEKEDEDENPQDQIQSKERMRQSSPYPVRPGKKDCQFYLKNGLCRYRSSCRFNHPTQRPQELPVRICKHIMDRNVAEPMYQDWRESESERRFDERTQRTFGDERTQRRYGIEYSGARPEKRSKIVPDFQMRDPRHHDTEWRFERERMERIERQRREAEENLQEQRQRDSIERQRREAEENLQEQRQRDSIERQRREAQENLQQQRQRDSIERQRREAQENLQQQRLQDMPENHNVDDQQNLQEQRRISIEKERTEARLRLEQIRPTVSFPINEFIRAVVLLRELIENWDDKAWKK*	|853|
AtC3H10	AT1G29600.1	AT1G29600	2	|ZF1:CLFYMKNHLCEWGSECCYNH|ZF2:CKAGACKRGSNCPFNH|	MANVSFTFDSQEQNKELRPSRLVGRSDERNGRRQGTEQKKKEKEDSGFRVSEEGEIPLQQGSNTDSYARDDLTQQQRVSDVVMQRRSHETESRLWQRARTQDRRGSESRMMFDGRTQWSHAPVLSSAYPVRPGEDNCLFYMKNHLCEWGSECCYNHPPLQEIPCRIGKKLDCKAGACKRGSNCPFNHPKERDGDSLPMPQGRTPDLRRNDSGRRYNTESRSWPENKEKEVGQFRDHQDSKEDAQEVLLQQRPRDVEMRKRRVHREEELKINVKDAMERSWPYSSERG*	|853|453|
AtC3H11	AT1G30460.1	AT1G30460	3	|ZF1:CRHWLRGLCMKGDACGFLH|ZF2:CRFFRLYGECREQDCVYKH|ZF3:CNMYKLGFCPNGPDCRYRH|	MEDADGLSFDFEGGLDSGPVQNTASVPVAPPENSSSAAVNVAPTYDHSSATVAGAGRGRSFRQTVCRHWLRGLCMKGDACGFLHQFDKARMPICRFFRLYGECREQDCVYKHTNEDIKECNMYKLGFCPNGPDCRYRHAKLPGPPPPVEEVLQKIQQLTTYNYGTNRLYQARNVAPQLQDRPQGQVPMQGQPQESGNLQQQQQQQPQQSQHQVSQTLIPNPADQTNRTSHPLPQGVNRYFVVKSNNRENFELSVQQGVWATQRSNEAKLNEAFDSVENVILIFSVNRTRHFQGCAKMTSRIGGYIGGGNWKHEHGTAQYGRNFSVKWLKLCELSFHKTRNLRNPYNENLPVKISRDCQELEPSVGEQLASLLYLEPDSELMAISIAAEAKREEEKAKGV…	|753|843|753|
AtC3H12	AT1G32360.1	AT1G32360	3	|ZF1:CCKFRAGTCPYITNCNFAH|ZF2:CKKFYTEEGCPYGESCTFLH|ZF3:CNKWEITGYCPFGAKCHFAH|	MSHHRRDSGGDVVHVIPTNNPPPDNWFPNLGDSAVWATEDDYNRAWAMNPDNTSGDNNGPPNKKTRGSPSSSSATTTSAASNRTKAIGKMFFKTKLCCKFRAGTCPYITNCNFAHTVEELRRPPPNWQEIVAAHEEERSGGMGTPTVSVVEIPREEFQIPSLVSSTAESGRSFKGRHCKKFYTEEGCPYGESCTFLHDEASRNRESVAISLGPGGYGSGGGGGSGGGSVGGGGSSSNVVVLGGGGGSGSGSGIQILKPSNWKTRICNKWEITGYCPFGAKCHFAHGAAELHRFGGGLVEEEGKDGVSPNPDTKQTVQNPKGLSDTTTLLSPGVPHNADASYHTGVALQRASSAVTQKPGIRTHQKWKGPAKISRIYGDWIDDIE*	|753|853|853|
AtC3H13	AT1G48195.1	AT1G48195	2	|ZF1:CSYYLRTGNCYLKQNCKYHH|ZF2:CPHYSRFGICRSGPTCKFDH|	MSEEKFPERPGEPECSYYLRTGNCYLKQNCKYHHPKNITPSEPQCTLNDKGLPLRPGQAICPHYSRFGICRSGPTCKFDHFT*	|853|853|
AtC3H14	AT1G66810.1	AT1G66810	2	|ZF1:CNKWQETGACCYGDNCQFAH|ZF2:CRMMVTGAMCPYGHRCHFRH|	MEKLAASTVTDLACVTAINSSPPPLSPISEQSFNNKHQEEFAASFASLYNSIFSPESLSPSPPSSSSPPSRVDTTTEHRLLQAKLILEYDELNEHYELCLNRLQSLMTELDSLRHENDSLRFENSDLLKLIRISTSSSSSVSPPAPIHNRQFRHQISDSRSAKRNNQERNSLPKSISVRSQGYLKINHGFEASDLQTSQLSSNSVSSSQKVCVVQTKGEREALELEVYRQGMMKTELCNKWQETGACCYGDNCQFAHGIDELRPVIRHPRYKTEVCRMMVTGAMCPYGHRCHFRHSLTDQERMMMMMLTR*	|853|853|
AtC3H15	AT1G68200.1	AT1G68200	2	|ZF1:CNKWQETGTCPYGDHCQFAH|ZF2:CRMVLAGDNCPYGHRCHFRH|	MENKIAPFSYSGSSAGNSSSGGVVSSSLYSDQLYKSTRNIMQQRQDMVNREALCYTRLHEASLEAEALRLENTELRSMNLRLKNELNSLIRSSIQNRFDHRSPLRMLSNLSIGGNDADEVENQNRTVNRDDVNDKSPTSVMENEDLNRSSLPKSISVRSNGYSKASQGGGGAAAQSGKPRGTVTKPGTCGQVSTTQKVYVRGGGKKEDQEEEIEVEVYNQGMTKTELCNKWQETGTCPYGDHCQFAHGIKELRPVIRHPRYKTEVCRMVLAGDNCPYGHRCHFRHSLSEQEKLVAAGFKPKSSLKLIT*	|853|853|
AtC3H16	AT1G75340.1	AT1G75340	1	|ZF1:CRNFQRGSCRYGENCRFLH|	MRKELCRNFQRGSCRYGENCRFLHPQQAKPNNPFGFGTQNQQQQQQQQQQNSSNPFGFGVQSGGSSRPNQFQNTWSRTASTPTGGGAAASTQQTGKQTQPADHKCTDPAACKRVMQDDFKNERPMWKLTCYGHWKYFPCDVTGDISYEELRAVAYEEAKRGIPLQSIVERERNLQNSKIAEFENFLRNPYKGSVTANQSPFAATTPSIFPQSSQINSPSPAFSGFNQQTAFSNTNAGGLSSSGPPNAFASFNQQTTFPNTNAGGVSSSGPPNPFASFTQQSNNQQTAFSNTNAGGLSSSGPPNAFASFNKQPNAFSVNTPQPVPSGPSGFQTNPSTTFKPASFGPGPGFATTPQNNNIFGQSTPTPATNTSQNNQTAFNFNVPVASFTAPAINTTNTSS…	|753|
AtC3H17	AT2G02160.1	AT2G02160	3	|ZF1:CVYFLASPLTCKKGPECEYRH|ZF2:CYYWLNGNCLNPKCGFRH|ZF3:CLFFQKGMCMKGDMCSFLH|	MFAPATQPQQQHEQKKQSETVSSAEEDALKWNTDCVYFLASPLTCKKGPECEYRHSEYARMNPRDCYYWLNGNCLNPKCGFRHPPLEGLLGNQGGAPAVSVQPIHATAQHPSVAKQPVPCLFFQKGMCMKGDMCSFLHTPNPAAYKKQHPVEAKPATDPQCSKKPIENNTEEKKLPDVNLSKVVKGHTDISAAPRVASTGLRDSRSVEGYIPNHVGYEPVVQRKGPGFPSFTEGGHSTQLLQKYGSDDNNSFHNGKDADDVLRESSPGFDVLVDNEAGDSEYYHVEDRYGRRSQERGNSEYDPDFSAIADGDKEALREQRFDSYDRREDRGWGHRRVSSEREDRLDRRVYAEDERSENILESDLRYRLAKQRKGNGMRLSVGGHDYAAPDSSMDRGYRE…	|953|743|753|
AtC3H18	AT2G05160.1	AT2G05160	1	|ZF1:CHYFNKGFCKHGNNCRYFH|	MNFTESMNVVHARIQQLEPENAAKIFGYLLLMQENGNRDMIRLAFCPDSVMCSVINCVKYELARNSHHYHSPPSDHIPTPKFGSFTGSSPLSVSVSPPMKTGFWENSTEMDTLQNNLQFLNFEDPLTSPEFSNGFFSQERQCLPLRTSRRSPSLPEFPVKICHYFNKGFCKHGNNCRYFHGQIIPERESFAQMFNPNNNLSDEEHVVSPVSLEKLEGEIIELLKLRRGAPISIASLPMMYYEKYGRTLQAEGYLTESQRHGKAGYSLTKLLARLKNTIRLVDRPHGQHSVILAEDASKFVEYTGERNEHGAILAGSRQIYLTFPAESSFTEHDVSIYFTSYGHVEDVRIPCQQKRMYGFVTFASSETVKHILAKGNPHFICNARVLVKPYREKSRSSRY…	|753|
AtC3H19	AT2G16470.1	AT2G16470	1	|ZF1:CKFFRENGHCRKGASCNYLH|	MLTLRECVEKLQLLKSPEERQRRLEEIPEIHADPKMDPDCESEDEDEKEEKEKEKQLRPRSSSFNRRGRDPISPRKGGFSSNESWTGTSNYSNTSANRELSRSYSGRGSTGRGDYLGSSDDKVSDSMWTSAREREVQPSLGSEKPRSVSIPETPARSSRAIAPPELSPRIASEISMAPPAVVSQPVPKSNDSEKIWHYKDPSGKVQGPFSMAQLRKWNNTGYFPAKLEIWKANESPLDSVLLTDALAGLFQKQTQAVDNSYMKAQVAAFSGQSSQSEPNLGFAARIAPTTIEIPRNSQDTWSQGGSLPSPTPNQITTPTAKRRNFESRWSPTKPSPQSANQSMNYSVAQSGQSQTSRIDIPVVVNSAGALQPQTYPIPTPDPINVSVNHSATLHSPTPA…	|853|
AtC3H20	AT2G19810.1	AT2G19810	2	|ZF1:CPEFRKGCCKRGDACEFSH|ZF2:CKDGGNCRRRVCFFAH|	MMIGESHRGFNPTVHIPPWPLSEDLTVSDIYGSPDGGSSMMEALAELQRYLPSNEPDPDSDPDLSGPDSPIDAYTCDHFRMYEFKVRRCARGRSHDWTECPYAHPGEKARRRDPRKFHYSGTACPEFRKGCCKRGDACEFSHGVFECWLHPARYRTQPCKDGGNCRRRVCFFAHSPDQIRVLPNQSPDRVDSFDVLSPTIRRAFQFSISPSSNSPPVSPRGDSDSSCSLLSRSLGSNLGNDVVASLRNLQLNKVKSSLSSSYNNQIGGYGSGFGSPRGSVLGPGFRSLPTTPTRPGFMNIWENGLEEEPAMERVESGRELRAQLFEKLSKENCMGRIEPDPDQGAGDTPDVGWVSDLVM*	|753|543|
AtC3H21	AT2G20280.1	AT2G20280	1	|ZF1:CEFFKAGQCQKGFKCKFSH|	MPPKQQPKADLAKKQKQVEDKTFGLKNKNKSKNVQKYVQSLKQSVQPKPDATKAAAKKKKEEEKAREQELNELFKVAISQPKVPVGVDPKSILCEFFKAGQCQKGFKCKFSHDLNIQRKGEKIDIYSDTRDEDGDMDEWDQETLEKVVESKKNEYNQNKPTDIVCKYFLDAVEKKQYGWFWSCPNGGKECHYRHALPPGYVLKSQMKALLEEESSKKLAVEDEIENERAKLQTATQMTPALFMEWKRKKIAERDAGLAASQAERAKNDRMSGRELFLSNASLFVDDAEACEEYEREREQEETEQKAKNKEAEAGTSKSSGDAEQSSKEVNEEEEDDDDDDDDLDMDELDELEASLSKTSIQIREPNDEGSS*	|753|
AtC3H22	AT2G24830.1	AT2G24830	1	|ZF1:CKFFMQQRCRFGSSCRSSH|	MASEENNDLENLLDIQLIEQKESLSSIDEALLSDPSNPELLSVHEELLSAIKEVEEGLLHLKRARLLEEADIVLNGLNHDAGVKPEHLEPEKTEEKKDLDGSKCRFRHTDGRWYNGRIIGFEGSDSAKISFLTPTSESMMICKFFMQQRCRFGSSCRSSHGLDVPISSLKNYEQTEWKQLMVGSKIWAVSGSKYDIWRKAELESWDDELQVGGVVFRDDKSSAKLGSDSLALSEYAQMTDDDGEEEEEEDEQQSASDSEDSVSSDYDEGSPQGIGFLESTNLPRGVQTDTALFAKWENHTRGIASKMMASMGYREGMGLGVSGQGILNPILVKVLPAKRSLDYALEHIRNGECKSEKQKKKRSRGGKRKRGKKFAEAAKAAKQEEESKPDLFSLINEQI…	|753|
AtC3H23	AT2G25900.1	AT2G25900	2	|ZF1:CPEFRKGSCRRGDSCEFSH|ZF2:CKDGTSCRRRICFFAH|	MMIGENKNRPHPTIHIPQWDQINDPTATISSPFSSVNLNSVNDYPHSPSPYLDSFASLFRYLPSNELTNDSDSSSGDESSPLTDSFSSDEFRIYEFKIRRCARGRSHDWTECPFAHPGEKARRRDPRKFHYSGTACPEFRKGSCRRGDSCEFSHGVFECWLHPSRYRTQPCKDGTSCRRRICFFAHTTEQLRVLPCSLDPDLGFFSGLATSPTSILVSPSFSPPSESPPLSPSTGELIASMRKMQLNGGGCSWSSPMRSAVRLPFSSSLRPIQAATWPRIREFEIEEAPAMEFVESGKELRAEMYARLSRENSLG*	|753|543|
AtC3H24	AT2G28450.1	AT2G28450	1	|ZF1:CSYFRREASCSHGNECKYAH|	METSSIEINELPLATKTQTPPASVEPIPMETSSIDELPSSDSNATDNIEAVGEKRKRADEDEKTNLESSDTKITTPSPWWKTSLCSYFRREASCSHGNECKYAHGEAELRMKPDNTWDPTSERGKKAKAMKMSEHEEKEEDEVLFTEQMMESIDGDEGGGGSVSVVDLSLSKCLVHLPNKWQSDELKKFLGEQGVLYKSAKKRRGMIVGFVTFENAEQLQSGVEILDGKTVNSSNLKIADVLPRTFDKNDARKSVKSARDAVTPLAYLSYADQLEQKKTSIGQMLKKLARNARKACPNGNSLPQWVLTSRDRGGLACNLEGIIESPITNGYRNKCEFSVGLSLQGKPTVGFSLGSFCAGVTAVEEPVDCPNVSKIASQYASIFQKFIENSKFQVWNRFQ…	|853|
AtC3H25	AT2G29580.1	AT2G29580	1	|ZF1:CSFFIRGECTRGDECPYRH|	MAHRILRDHEADGWERSDFPIICESCLGDNPYVRMTKANYDKECKICTRPFTVFRWRPGRDARYKKTEVCQTCCKLKNVCQVCLLDLEYGLPVQVRDTALNISTHDSIPKSDVNREFFAEEHDRKTRAGLDYESSFGKIRPNDTIRMLQRTTPYYKRNRAHICSFFIRGECTRGDECPYRHEMPETGELSQQNIKDRYYGVNDPVALKLLGKAGEMGTLESPEDQSIRTLYVGGLNSRVLEQDIRDQFYAHGEIESIRILAEKACAFVTYTTREGAEKAAEELSNRLVVNGQRLKLTWGRPQVPKPDQDGSNQQGSVAHSGLLPRAVISQQQNQPPPMLQYYMHPPPPQPPHQDRPFYPSMDPQRMGAVSSSKESGSSTSDNRGASSSSYTMPPHGHYP…	|753|
AtC3H26	AT2G32930.1	AT2G32930	5	|ZF1:CQFFLRTGQCGYGNSCRYNH|ZF2:CETGACKYGPTCKYHH|ZF3:CPYYMQTGLCRFGVACKFHH|ZF4:CRFFMNTGTCKYGDDCKYSH|ZF5:CGNFKAYGFCKFGANCKFDH|	MSETQQQVQNSTGSIRSPDKIEDTFRRMKVNEDNMEQSSPYPDRPGERDCQFFLRTGQCGYGNSCRYNHPLTNLPQGIIYYRDQLPERVGQPDCETGACKYGPTCKYHHPKDRNGAGPVLFNVLGLPMRQGEKPCPYYMQTGLCRFGVACKFHHPHPHSQPSNGHSAYAMSSFPSVGFPYASGMTMVSLPPATYGAIPRPQVPQSQAYMPYMVAPSQGLLPPQGWATYMTASNPIYNMKTQLDSSSSASVAVTVTSHHHSFSERAECRFFMNTGTCKYGDDCKYSHPKERLLQSPPTLLNPIVLPARPGQPACGNFKAYGFCKFGANCKFDHSMLLNPYNNTGLAMSSLPTPYPYAPPVSTNLRISSPPSPSDMTTLSNGKPAAAEAQSLETEKQDDSP…	|853|453|853|853|853|
AtC3H27	AT2G33835.1	AT2G33835	1	|ZF1:CKFFAKGWCFNGVSCKFLH|	MSDSDMDIDDDEVEQKVQVHTIVRESELFDKPPIQASNSHNDVKRHSVTTPLDEQSKIIKEQAFAQDNGTLPRFPAPGIPPRSFFTGGGGNEPEQKRAALPCKFFAKGWCFNGVSCKFLHVKENSNCTSQQLAENSMAGNGGIRSDLERRILDSREGVRVSQLSENGVTSLPTREDISFMNPQRVFSSMSFVNPPGSQRVFPFNNEMRFMPSFENIRRESLKQTYGADFTDNRSLVINNANSFALRSSFVHEHRPSISSYLKTDMGSAGPAWTGSLSSSVPMNDRASTVGDFENGNSLSGSGSLPTLQGVAVSSDKGAEANTTSTKKKVSSDDWEPSEPFKASFTIPPYILPSSDALYDPFTDIENLGDRPLNDSLSSKGEHARKSSCQQKDGDSASGP…	|753|
AtC3H28	AT2G35430.1	AT2G35430	2	|ZF1:CFKFRAGTCPYSASSCHFAH|ZF2:CNKWQTTGYCPFGSHCHFAH|	MSHRRDYGSDAVHVRITHDPPPENCFPNSGDSSVWATEDDYSRVWAINSDGAESPSKKTRSSSSSEIGKSFFKTKLCFKFRAGTCPYSASSCHFAHSAEELRLPPPPPPNWQETVTEASRNRESFAVSLGPRGNVAQTLKSPNWKTRICNKWQTTGYCPFGSHCHFAHGPSELHTFGGGLVEGECKIGTSATLDTKQRGQVDTVTSLVSPGVSSQRTSSAVTQKPNGVRTQRKWKGPDKISRVYGDWIDDIE*	|763|853|
AtC3H29	AT2G40140.1	AT2G40140	2	|ZF1:CPEFRKGSCPKGDSCEYAH|ZF2:CKDETGCARRVCFFAH|	MCGAKSNLCSSKTLTEVEFMRQKSEDGASATCLLEFAACDDLSSFKREIEENPSVEIDESGFWYCRRVGSKKMGFEERTPLMVAAMYGSMEVLNYIIATGRSDVNRVCSDEKVTALHCAVSGCSVSIVEIIKILLDASASPNCVDANGNKPVDLLAKDSRFVPNQSRKAVEVLLTGIHGSVMEEEEEELKSVVTKYPADASLPDINEGVYGTDDFRMFSFKVKPCSRAYSHDWTECPFVHPGENARRRDPRKYPYTCVPCPEFRKGSCPKGDSCEYAHGVFESWLHPAQYRTRLCKDETGCARRVCFFAHRRDELRPVNASTGSAMVSPRSSNQSPEMSVMSPLTLGSSPMNSPMANGVPLSPRNGGLWQNRVNSLTPPPLQLNGSRLKSTLSARDMDM…	|753|543|
AtC3H30	AT2G41900.1	AT2G41900	2	|ZF1:CPDFRKGACRRGDMCEYAH|ZF2:CKDGTGCARRVCFFAH|	MCCGSDRLNQIVSSRSSLPISFEEDNNLVTNTDMNHLTVETEDTFASLLELAANNDVEGVRLSIERDPSCVDEAGLWYGRQKGSKAMVNDYRTPLMVAATYGSIDVIKLIVSLTDADVNRACGNDQTTALHCAASGGAVNAIQVVKLLLAAGADLNLLDAEGQRAGDVIVVPPKLEGVKLMLQELLSADGSSTAERNLRVVTNVPNRSSSPCHSPTGENGGSGSGSPLGSPFKLKSTEFKKEYPVDPSLPDIKNSIYATDEFRMYSFKVRPCSRAYSHDWTECPFVHPGENARRRDPRKFHYSCVPCPDFRKGACRRGDMCEYAHGVFECWLHPAQYRTRLCKDGTGCARRVCFFAHTPEELRPLYASTGSAVPSPRSNADYAAALSLLPGSPSGVSVM…	|753|543|
AtC3H31	AT2G47680.1	AT2G47680	2	|ZF1:CVYFLNGYCNRGGQCTFTH|ZF2:CKFFASSQGCRNGESCLFSH|	MAVSSPTSSSSSSESLPLPSSNFASLPIMAMKRRIIDKILENRVTLIVGEPGCGKSSQVPQFLLEANMAPILCTQPRRFAVVAVAKMVAKSRNSDLGGEIGYHIGHSKILTEGSKILFKTAGVLLDEMLDKGLNALKYKVIILDEVHERSVESDLVLVCVKQFLMKNNDLRVVLMSATADITRYRDYFKELGRGERVEVVAIPSPDQRTIFQRRVLYLEQVAGLLGVSSDLSAYCPGPSPSSADTEIKPELQNLIHDLILYIHEKEPDIEKSILVFLPTYYSLEQQYHQLEPFFASFEVHILHRSIDTEQALAAMKICRSRRKVILATNIAESSVTIPKVAYVIDSCRSLQVFWDPSRKRDAVQLVWVSRSQAEQRRGRTGRTCDGEVYRLVPSAFFNK…	|753|853|
AtC3H32	AT2G47850.1	AT2G47850	5	|ZF1:CAYYMRTGVCGYGNRCRYNH|ZF2:CQFYLKTGTCKFGASCKFHH|ZF3:CSYYLKTGQCKFGITCKFHH|ZF4:CQYYLKTGDCKFGTSCKFHH|ZF5:CTFYVQNGFCKFGSTCKFDH|	MYARNPPLNGSQSAQAPDWTPADADTGLQESMWRLGLGSDSYPERPGAPDCAYYMRTGVCGYGNRCRYNHPRDRASVEATVRATGQYPERFGEPPCQFYLKTGTCKFGASCKFHHPKNAGGSMSHVPLNIYGYPVREGDNECSYYLKTGQCKFGITCKFHHPQPAGTTVPPPPASAPQFYPSVQSLMPDQYGGPSSSLRVARTLLPGSYMQGAYGPMLLTPGVVPIPGWSPYSAPVSPALSPGAQHAVGATSLYGVTQLTSTTPSLPGVYPSLSSPTGVIQKEQAFPERPGEPECQYYLKTGDCKFGTSCKFHHPRDRVPPRANCVLSPIGLPLRPGVQRCTFYVQNGFCKFGSTCKFDHPMGTIRYNPSASSLADAPVAPYPVSSLLGALAAAPSSSS…	|853|853|853|853|853|
AtC3H33	AT3G02830.1	AT3G02830	5	|ZF1:CSYYIRTGLCRFGSTCRFNH|ZF2:CEYYLKTGTCKFGVTCKFHH|ZF3:CAYFLRTGHCKFGGTCKFNH|ZF4:CQFYMKTGDCKFGTVCKFHH|ZF5:CVFYTRYGICKFGPSCKFDH|	MDFNAGVPMSSLSPLMNQDAMWQMNLSSDETMETGSYPERPGEPDCSYYIRTGLCRFGSTCRFNHPRDRELVIATARMRGEYPERIGQPECEYYLKTGTCKFGVTCKFHHPRNKAGIAGRVSLNMLGYPLRSNEVDCAYFLRTGHCKFGGTCKFNHPQPQPTNMMVPTSGQQSYPWSRASFIASPRWQDPSSYASLIMPQGVVPVQGWNPYSGQLGSVSPSGTGNDQNYRNLQQNETIESGSQSQGSFSGYNPGSSVPLGGYYALPRENVFPERPGQPECQFYMKTGDCKFGTVCKFHHPRDRQAPPPDCLLSSIGLPLRPGEPLCVFYTRYGICKFGPSCKFDHPMRVFTYDNTASETDEVVETSTGKSRRLSVSETRQAATTSSGKDTTIDNTQQ*	|853|853|853|853|853|
AtC3H34	AT3G06410.1	AT3G06410	5	|ZF1:CIYYLRTGVCGYGSRCRFNH|ZF2:CQHFMRTGTCKFGASCKYHH|ZF3:CSYYLRTGQCKFGLTCRFNH|ZF4:CQYFMRTGDCKFGSSCRYHH|ZF5:CTHFAQHGICKFGPACKFDH|	MERYGRPGEEGSRSDPSLEWTSHGGETAVEAPMWRLGLSGGGGGGGGGESYPERPDEPDCIYYLRTGVCGYGSRCRFNHPRDRGAVIGGVRGEAGALPERMGHPVCQHFMRTGTCKFGASCKYHHPRQGGGGGSVAPVSLSYLGYPLRPGEKECSYYLRTGQCKFGLTCRFNHPVPLAVQGPPQQPQQQQPQPQPQLQTIYPTLQSQSIPSSQQYGLVLTRPSFLTGSYLQSPYGPPMVLPPGMVPYSGWNPYQASLSAMPSPGTQPSIGSSSIYGLTPLSPSATAYTGTYQSVPSSNSTSKEFPQRPDQPECQYFMRTGDCKFGSSCRYHHPVDAVPPKTGIVLSSIGLPLRPGVAQCTHFAQHGICKFGPACKFDHSMSSSLSYSPSASSLTDMPVA…	|853|853|853|853|853|
AtC3H35	AT3G08505.1	AT3G08505	4	|ZF1:CKFFVHGSCLKGENCEFSH|ZF2:CTFYQKRICLYGSRCRYDH|ZF3:CSFAAAGDCPRGNQCPHMH|ZF4:CKHFNFGNGNCPFGASCFYKH|	MSDRILCKFFVHGSCLKGENCEFSHDSKDPPNNVCTFYQKRICLYGSRCRYDHVRAASNLPLSSDSESLDRSISTTPSRHLQQQGDNNDGDKSSNVYCIHPREYPICSFAAAGDCPRGNQCPHMHGDLCNTCGKKCLHPFRPEEREEHTKECEKKQKHIEALKQSQDIECSVCLDRILSKATPGERKFGLLTECDHPFCIQCIRNWRSSAPVSGMDVNSTLRACPICRKLSYFVVPSVVWYSSPEEKKEIIDIYKAKLRSIDCKHFNFGNGNCPFGASCFYKHAYSDGHLEEVVLRHLGSQEGETVITDSIRLSEFLGGLQIF*	|753|753|753|953|
AtC3H36	AT3G12130.1	AT3G12130	2	|ZF1:CTKFFSTSGCPFGENCHFLH|ZF2:CERFSKGNCTFGDRCHFAH|	MDTRKRGRPEAGSFNSNGGGYKKSKQEMESYSTGLGSKSKPCTKFFSTSGCPFGENCHFLHYVPGGYNAVSQMTNMGPPIPQVSRNMQGSGNGGRFSGRGESGPGHVSNFGDSATARFSVDASLAGAIIGKGGVSSKQICRQTGVKLSIQDHERDPNLKNIVLEGTLEQISEASAMVKDLIGRLNSAAKKPPGGGLGGGGGMGSEGKPHPGSNFKTKICERFSKGNCTFGDRCHFAHGEAELRKSGIV*	|853|753|
AtC3H37	AT3G12680.1	AT3G12680	6	|ZF1:CTHYMQTRTCKFGESCRFDH|ZF2:CPYYIKTQRCKYGSKCKFNH|ZF3:CTFYMKTGKCKFGLSCKFHH|ZF4:CPFYLKTGSCKYGATCRYNH|ZF5:CDYYMKTGECKFGERCKFHH|ZF6:CPYYMKTGTCKYGATCKFDH|	MAHRQLYSYALQPSYAAAASTVSPAPPPPQQPLPPKTGLSSLYGSSADHYFPDTTYRFLARDGSEALSNYSGTLASSSSMYHHLPNTTASHLAYPQLLQHQEVAWPPGVEVPGAASAVEPLPPGVKRTSEALYYPTLLGAHNTIGQTEAWYTTDYFTKRPKLESTSHLPIYPQRAGEKDCTHYMQTRTCKFGESCRFDHPIWVPEGGIPDWKEAPVVPNEEYPERPGEPDCPYYIKTQRCKYGSKCKFNHPREEAAVSVETQDSLPERPSEPMCTFYMKTGKCKFGLSCKFHHPKDIQLPSSSQDIGSSVGLTSEPDATNNPHVTFTPALYHNSKGLPVRSGEVDCPFYLKTGSCKYGATCRYNHPERTAFIPQAAGVNYSLVSSNTANLNLGLVTPAT…	|853|853|853|853|853|853|
AtC3H38	AT3G18640.1	AT3G18640	1	|ZF1:CKFFAAGTGFCRNGKYCRFSH|	MEMSGLGRKRVSKWDSKEDTHHHHSSVNANSASYYRDKESEPVRFNAESNGEARTRSRVSQNNDNSYFSEQDGTRQQFVRRSGSRSNSRSRSRSRSPVYRARRDAGSYDRHKTRTQVSPTPIREFNKRGSDHLFDQSRSDHYGWEDNIRKPRETKYHTDDFREEAMMEGARSSDYNNTDYPEDNSRIRRRRSEFTGEKETQRRDGGDGEGGFHRSSNIPCKFFAAGTGFCRNGKYCRFSHHVADRKQPQDNNNNFYRQDNNNHTSGHNKWNDVERLDNGRVGGIEVSRASKKGVSESKGNGSSSWIDDMEMSPDWNYGVQALKKPVKEDHSVGIIGQSSQSRVLKDDQRSSGMFSHGGRTMAEKPVAASHQSYSNSVNVAPVETFNQNHNALPYQSSLT…	|953|
AtC3H39	AT3G19360.1	AT3G19360	3	|ZF1:CAKFRAGTCRNGELCNFAH|ZF2:CRKFCFGEECPYGDRCNFIH|ZF3:CMKFDITGQCPFGDKCHFAH|	MDSSYSDSRPMFVQSPYGGWNQTQMIDSMANPMNNEQGDLHSLSESQSQSQPSQQLQPALKRPRLVDDNLFNPASSFPQPSSSNPWMVPSLNPPPVNKGTANIFYKTRMCAKFRAGTCRNGELCNFAHGIEDLRQPPSNWQEIVGPPPAGQDRERERERERERERPSLAPVVNNNWEDDQKIILRMKLCRKFCFGEECPYGDRCNFIHEDLSKFREDSGKLRESSVISVGATAADQPSDTASNLIEVNRQGSIPVPAPMNNGGVVKTVYWKTRLCMKFDITGQCPFGDKCHFAHGQAELHNSVGRVEGEAMNAVASVNKQAVVPANEAFAMKPITQVTADSSGLNEEGRRKKCLLKWSDSKKINRIYGDWIDDLPVGQKSTKPVES*	|753|853|853|
AtC3H40	AT3G21810.1	AT3G21810	1	|ZF1:CILFNKTGDCSRPNCTFAH|	MSGSSMYKTKLCILFNKTGDCSRPNCTFAHGNAELRRPGESSFTGRRHNMDSDLRDRRHNMDSDLRDRLGRQFSPERRPSLDRSGRRVQRFSGHDNSMPFENRRDKDYRENRRFDERRDYAGGLKVGNRIEDRAEDGRNKFHGYNNVLEEQLKDVEMDVKMLTDDKLRLEASVERKAHEVDILTSRIQELETQLDREKDECRRITSSSKKFVKEYNRFLRAQDDLKRSEARLQKLGNQLSTYLAGSEGNNRDVGLDIVSDEETNGRNLRTACDPHNELQNTSSLSRKKHYVDQYTTKEPVEDGLIGRGEEEKVENEKKRPPCWNMLSSKSYSEEESGAWNDEDTINRSSSKEDNWKRRRFSIGTSATDKVILSTSMAAREFDDVAESEEENPEAANGSP…	|843|
AtC3H41	AT3G27700.1	AT3G27700	1	|ZF1:CRDFEERGFCLRGDMCPMEH|	MELSVSSPKQSVLSPPDCMSDPEEEHEISEEEDDDRNHKHRRKEETRSQSLEQDSSDQAFSRPYRKNYRHYENGNSFSEHEKRSFGTGSGQRVQFDNQRMRSNPMFSRDSGPGRGRGNYGSWAQRDSRFNPVDLSSHMVQVGSMGQGMFGGRGLAGVSAAQSAPWPPFGMIPGVPNGGLDGFHHLQGSLRPPLNAPLNMGIPRQRCRDFEERGFCLRGDMCPMEHGMNRIVVDDVQSLSQFNLPVSVPGAPHLAASSKQVPAQFGGASFMNPKGAHGRTNEGGMAVDGLGYGDAYPSAGGTDFYDPDQPLWNNSTGETSGAISTLNSHGVDENVAPLDDSNQDAAENGCGIRDSRSTSQSVWGRMKGSNSQANSKEKADAVLNSSAVPEDQLKEVSVNS…	|853|
AtC3H42	AT3G47120.1	AT3G47120	2	|ZF1:CRAFQRGECTRGDSCKFSH|ZF2:CRAFQRGECTRGDSCKFSH|	MNPLTQVKNLQKINARESDLGISDEASWHAKYKNSAYVYVGGIPFDLTEGDLLAVFSQYGEIVDVNLIRDKGTGKSKGFAFLAYEDQRSTILAVDNLNGALVLGRTIKVDHCGAYKKHEEEDEETRRQNREARGVCRAFQRGECTRGDSCKFSHDEKRAANTGWGHEEDRSSKWDHDKNREGRGVCRAFQRGECTRGDSCKFSHDEKRAATTGWGHEEDRSSKWDQDKLNGAKKGGTSFGNRGDFKPDVEEKSYRGRGDGDASYGRPKERERVDREDMGPRSRDAYDMKEQKRSGRYDNAYSRRHNDEIDYVREDKGSRAQDWEKRKAESRRDRNDREEKDRDSLRREDRRR*	|753|753|
AtC3H43	AT3G48440.1	AT3G48440	5	|ZF1:CSFYMRTGSCKFGSSCKFNH|ZF2:CKYYFRTGGCKYGETCRFNH|ZF3:CPYYMRNGSCKYGAECKFNH|ZF4:CSYYMKTGDCKFKFNCKYHH|ZF5:CTYYSRYGICKFGPACRFDH|	MVNSEEIADGFEPKPVSRSYSGDSSHDRSLSDLNHAAEDLSDKLKNVGLNEVTKEQSEKMMSVSESNGGLDSNAVVTINQEEEEEEEDRDGYGYGDGWSENESENVYPVRPGAEDCSFYMRTGSCKFGSSCKFNHPLARKFQIARDNKVREKEDDGGKLGLIDCKYYFRTGGCKYGETCRFNHTIPKSGLASAPELNFLGLPLRPGEVECPYYMRNGSCKYGAECKFNHPDPTTIGGTDSPSFRGNNGVSIGTFSPKATFQASSTSWSSPRHVNGTSPFIPVMLSQTHGVTSQNPEWNGYQASVYSSERGVFSPSTTYLMNNSSAETSMLLSQYRHQMPAEEFPERPDQPECSYYMKTGDCKFKFNCKYHHPKNRLPKLPPYALNDKGLPLRPDQNICT…	|853|853|853|853|853|
AtC3H44	AT3G51120.1	AT3G51120	1	|ZF1:CKFYESGYCKRGASCSFWH|	MSNEQEVKVIDEAAPIKRKRGRPPRAQANTPLHIRPPPPPPKKEDKEEDVCFICFDGGDLVLCDRRNCPKAYHPACIKRDEAFFRTTAKWNCGWHICGTCQKASSYMCYTCTFSVCKRCIKDADYVIVRGNMGLCGTCIKPIMLIENIAQGDNEAVKVDFDDKLSWEYLFKVYWLCLKEELSLTVDELTRANNPWKEVPNTAPKVESQNDHTNNRALDVAVNGTKRRRTSDSPTLPNKLDGKNPSNILKKAPGDTSWATKELLEFVSFMKNGDTSVLSQFDVQGLLLDYIKKKNLRDPLQKSQVLCDQMLVKLFGKQRVGHFEMLKLLESHVLIQEKPKGAKTTNGETTHAVPSQIEEDSVHDPMVRDRRRKMRRKTDGRVQNENLDAYAAIDVHNINL…	|753|
AtC3H45	AT3G51180.1	AT3G51180	1	|ZF1:CIYFGTANGCNMGDSCTYVH|	MNNMKRSKKPRVSWPPGPKLCQVKVFRTEDSPANVASQPQRHSYPSRKPRGPDLPPGFEGNHYAVKPNVSNIPRIKWKRPPPKFSVNDTWLVGCGGGSSEWQNENLRISKVLEAIYPHRSAIPSRPSVSPAVEAECFDDSKTPAIRLTPIEDESESSSEESSNSKVESGVTANKQGQLETKPLCSTQEQVSGLTGLAPDLSLAASAALTALMKTKEQGSLVDTELLIKFLSDPKLIKNLITDTSGKSSETKNQPIVTNINSATRPVPQPVSAVTASPMARKPQPVIIPQEHSVAVSRSFTNPERRVSPPKPVNGSISPPKPITGKPSSIPMPVHFHVGIAKEQPQPARFPSSSLPMNLNFHRPPNVFSEPKVIVNPQPQHQPYSAFRTSEMNYVQSSIG…	|853|
AtC3H46	AT3G51950.1	AT3G51950	1	|ZF1:CSYFARGFCKNGASCRFVH|	MDGYEATRIVLSRIQSLDPENASKIMGLLLLQDHGEKEMIRLAFGPETLVHSVIVKAKKELGLMNCSRSPWSHQDELISPKNNRGSSLNPASLPFYANGGRSSRDLTNDFELMDDMNSRSTDFLGSVHARSGSCVLDGLGYGGDSDLGFGGVPCSYFARGFCKNGASCRFVHSDGGADLVGSPSRIELLRSNSVPPRLAHHFMTRSSLPSFSTKGVNLQQNDVQRAAAALMIGDELQKLGRWRPERIDLSAMACPASRQIYLTFPADSRFREEDVSNYFSTFGPVQDVRIPYQQKRMFGFVTFVYPETVKSILAKGNPHFVCDSRVLVKPYKEKGKVPDKYRTNQTTERELSPTGLDSSPRDVLGGRGFYNNTQDVLWRSKFEEEILELQSRRLMNLQL…	|753|
AtC3H47	AT3G55980.1	AT3G55980	2	|ZF1:CPEFRKGSCPKGDSCEYAH|ZF2:CKDETGCARKVCFFAH|	MCSGPKSNLCSSRTLTEIESRQKEEETMLLLEFAACDDLDSFKREVEEKGLDLDESGLWYCRRVGSKKMGLEERTPLMVAAMYGSIKVLTFIVSTGKSDVNRACGEERVTPLHCAVAGCSVNMIEVINVLLDASALVNSVDANGNQPLDVFVRVSRFVASPRRKAVELLLRGGGVGGLIDEAVEEEIKIVSKYPADASLPDINEGVYGSDEFRMYSFKVKPCSRAYSHDWTECAFVHPGENARRRDPRKYPYTCVPCPEFRKGSCPKGDSCEYAHGVFESWLHPAQYKTRLCKDETGCARKVCFFAHKREEMRPVNASTGSAVAQSPFSSLEMMPGLSPLAYSSGVSTPPVSPMANGVPSSPRNGGSWQNRVNTLTPPALQLNGGSRLKSTLSARDIDM…	|753|543|
AtC3H48	AT4G25440.1	AT4G25440	2	|ZF1:CFHWRAGRCNRYPCPYLH|ZF2:CKFWVDGNCPYGDKCRYLH|	MDLDMNGGNKRVFQRLGGGSNRPTTDSNQKVCFHWRAGRCNRYPCPYLHRELPGPGSGPVAASSNKRVADESGFAGPSHRRGPGFSGTANNWGRFGGNRTVTKTEKLCKFWVDGNCPYGDKCRYLHCWSKGDSFSLLTQLDGHQKVVTGIALPSGSDKLYTASKDETVRIWDCASGQCTGVLNLGGEVGCIISEGPWLLVGMPNLVKAWNIQNNADLSLNGPVGQVYSLVVGTDLLFAGTQDGSILVWRYNSTTSCFDPAASLLGHTLAVVSLYVGANRLYSGAMDNSIKVWSLDNLQCIQTLTEHTSVVMSLICWDQFLLSCSLDNTVKIWAATEGGNLEVTYTHKEEYGVLALCGVHDAEAKPVLLCSCNDNSLHLYDLPSFTERGKILAKQEIRSI…	|743|753|
AtC3H49	AT4G29190.1	AT4G29190	2	|ZF1:CPDFRKGGCKKGDSCEFAH|ZF2:CKDGGNCLRKICFFAH|	MMIGETRRTYPTVEIPPWPVLEELTTSEFFSPVMNSPDCSMLEALAGLQRYLPSNEPDPESYPDLLGPDSPIDAYSCDHFRMYDFKVRRCARGRSHDWTECPYAHPGEKARRRDPRKYHYSGTACPDFRKGGCKKGDSCEFAHGVFECWLHPARYRTQPCKDGGNCLRKICFFAHSPDQLRFLHTRSPDRVDSFDVSSPIRARAFQLSISPVSGSPPMSPRADSESSPMTQSLSRSLGSCSINDVVPSFRNLQFNSVKSFPRNNPLFGFGSPRGSILGPGFQSLPTTPTRPGNLDIWEYGLEEEPVMERVVESGRELREKMREKLHKENCMDRVAQDPDQNLGEAPDVGWVSDLLM*	|753|543|
AtC3H50	AT4G38890.1	AT4G38890	1	|ZF1:CPQVARTEDVDSCQYKDKCRFNH|	MSDVIAEHAVDTSVEGDAKAALPVQSTKQFSVYEATSEELIERSMAPIKKEFLCPPPPSRSVKQNDAADVRAPQSGLVQEKKSKRQLKRERREVLIRITSVLQSTINLCPQVARTEDVDSCQYKDKCRFNHDIEAFKAQKADDIEGQCPFVASGMKCAYGLSCRFLGSHRDITGNSDDKEKSEMNFFNKETQRLLWKNKMTFTNADAKLKSLGLLGHAKKSNAAEEITAEKTQNGMNGTQATEVAVDSAVSSEHTSEMIQDVDIPGPLETEEVRPMKKAKSEDQKNSKTGDVGGVYDGVKLEEETKKNGYPTSKANVEDEDSIKIVETDSSLKLHPREKKKLIDFRDKLYLAPLTTVGNLPFRRLCKVLGADVTCGEMAMCTNLLQGQASEWALLRRHS…	|1153|
AtC3H51	AT5G06420.1	AT5G06420	1	|ZF1:CKDYKETGYCGYGDSCKFLH|	MEPFVVKENIVASASSPMKKRRIDHTESADGSAINASNSSSIGGNDTVMNMAEFGNDNSNNQESQQVCTFFKKPTKSKNIRKRTIDADEEDGDSKSESSILQNLKKVAKPDSNLYFSSGPSTRTSGAPERPVFHYDSSKEIQVQNDSGATATLETETDFNQDARAIRERVLKKADHALKGNKKKASDEKLYKGIHGYTDHKAGFRREQTISSEKAGGSHGPLRASAHIRVSARFDYQPDICKDYKETGYCGYGDSCKFLHDRGDYKPGWQIEKEWEEAEKVRKRNKAMGVEDDDDEADKDSDEDENALPFACFICREPFLDPVVTKCKHYFCEHCALKHHTKNKKCFVCNQPTMGIFNAAHEIKKRMAEERSKAEQGL*	|853|
AtC3H52	AT5G06770.1	AT5G06770	2	|ZF1:CTKFFSTSGCPFGDNCHFLH|ZF2:CDRYSKGNCTYGDRCHFAH|	MDARKRGRPEAAASHNSNGGFKRSKQEMESISTGLGSKSKPCTKFFSTSGCPFGDNCHFLHYVPGGYNAAAQMTNLRPPVSQVSRNMQGSGGPGGRFSGRGDPGSGPVSIFGASTSKISVDASLAGAIIGKGGIHSKQICRETGAKLSIKDHERDPNLKIIELEGTFEQINVASGMVRELIGRLGSVKKPQGIGGPEGKPHPGSNYKTKICDRYSKGNCTYGDRCHFAHGESELRRSGIA*	|853|753|
AtC3H53	AT5G07060.1	AT5G07060	1	|ZF1:CSFYTIGQCKRGAECSFRH|	MSHRDHGADGWESADFPITCESCFGDNPYMRMTRADYDKECKICSRPFTAFRWRPGRNARFKKTEICQTCSKLKNVCQVCLLDLGFGLPVQVRDSALNINSHYSVPMSHVNREYFADEHDPKTRAGLDYESSFGKMQPNDTILKLQRRTPSYEKNRPKICSFYTIGQCKRGAECSFRHEMPETGELSHQNIRDRYYSVNDPVAMKLLRKAGEMGTLEPPEDESIKTLYVGGLNSRIFEQDIHDHFYAYGEMESIRVMAEDGKYDQSGSNQQQQGSIAHTGLISQQQNQHSQMQQYYMQPPPPNEYSHYPSMDTQRMGAAFSTQESDGSSTSENNRAYSSYSYPMPPHQPYPTPPPYIDIYIYI*	|753|
AtC3H54	AT5G07500.1	AT5G07500	2	|ZF1:CPAFRNGACHRGDSCEFAH|ZF2:CNAGNLCQRKVCFFAH|	MLKSASPMAFYDIGEQQYSTFGYILSKPGNAGAYEIDPSIPNIDDAIYGSDEFRMYAYKIKRCPRTRSHDWTECPYAHRGEKATRRDPRRYTYCAVACPAFRNGACHRGDSCEFAHGVFEYWLHPARYRTRACNAGNLCQRKVCFFAHAPEQLRQSEGKHRCRYAYRPVRARGGGNGDGVTMRMDDEGYDTSRSPVRSGKDDLDSNEEKVLLKCWSRMSIVDDHYEPSDLDLDLSHFDWISELVD*	|753|543|
AtC3H55	AT5G12440.1	AT5G12440	1	|ZF1:CVYFSRGLCKNGESCKFIH|	MDFRRNSPSSPSSTSPWSFNNCINGNNGNNPHISPKHTPISKPFSSHQSNGLSATHSGSADAAGGADLLDDQQLNDCLSFLDDSCSKTEDLVDPSIPLDYSVDGDGETHLHRRSFSCDASFVSGDDGFGGGCKPCVYFSRGLCKNGESCKFIHGGYPDNMDGNGIVADSPRKMENFVRQHEEMMRLKLAYQQQRLASQILGRAPQLPYEKRMDFLLQQHAQRDGGLPFGDERFWSSSPGRLERMELAMHLGDQSNSASRQIYLTFPADSTFKDEDVATYFSLFGTVQDVRIPYQQKRMFGFVSFAHPETVKVVLARGNPHFICDSRVLVKPYKEKGKVLDKKQQQLLQQQIERGNYSPCSSPSGIDPREQSDFHLGSKMLYERREMMRRKIEQADLLRA…	|753|
AtC3H56	AT5G12850.1	AT5G12850	2	|ZF1:CPDFKKGSCKQGDMCEYAH|ZF2:CKDGMGCNRRVCFFAH|	MCGLAKKLDIEDTLTSLSDQENESLAKPMNDAAEWEHSFSALLEFAADNDVEGFRRQLSDVSCINQMGLWYRRQRFVRRMVLEQRTPLMVASLYGSLDVVKFILSFPEAELNLSCGPDKSTALHCAASGASVNSLDVVKLLLSVGADPNIPDAHGNRPVDVLVVSPHAPGLRTILEEILKKDEIISEDLHASSSSLGSSFRSLSSSPDNGSSLLSLDSVSSPTKPHGTDVTFASEKKEYPIDPSLPDIKSGIYSTDEFRMFSFKIRPCSRAYSHDWTECPFAHPGENARRRDPRKFHYTCVPCPDFKKGSCKQGDMCEYAHGVFECWLHPAQYRTRLCKDGMGCNRRVCFFAHANEELRPLYPSTGSGLPSPRASSAVSASTMDMASVLNMLPGSPSAA…	|753|543|
AtC3H57	AT5G16540.1	AT5G16540	5	|ZF1:CAYYIRTGLCRFGSTCRFNH|ZF2:CEFYLKTGTCKFGVTCKFHH|ZF3:CSYFLRIGQCKFGGTCKFNH|ZF4:CQFYMKTGDCKFGTVCKFHH|ZF5:CVFYSRYGICKFGPSCKFDH|	MDFDSISRESTFLSPLLNQNAMWQMNLGSDDTMGVDGSYPERHGEPDCAYYIRTGLCRFGSTCRFNHPHDRKLVIATARIKGEYPERIGQPECEFYLKTGTCKFGVTCKFHHPRNKAGIDGSVSVNVLSYPLRPNEDDCSYFLRIGQCKFGGTCKFNHPQTQSTNLMVSVRGSPVYSALQSLTGQPSYSWSRTSFVANPPRLQDPSGFASGSQGGLFSSGFHSGNSVPLGFYALPRENVFPERPGQPECQFYMKTGDCKFGTVCKFHHPRDRQTPPPDCVLSSVGLPLRPGEPLCVFYSRYGICKFGPSCKFDHPMRVFTYNNNTASPSPSSSLHQETAITTELRNLLVSSSVEAKPTSLPETTSAKDTIVDAQH*	|853|853|853|853|853|
AtC3H58	AT5G18550.1	AT5G18550	5	|ZF1:CIYYLRTGVCGYGSRCRFNH|ZF2:CQHFMRTGTCKFGASCKYHH|ZF3:CSYFMRTGQCKFGSTCRYHH|ZF4:CQYFMRTGDCKFGTSCRFHH|ZF5:CTHFAQHGICKFGPACKFDH|	MERYGGAGEDESRSDPSHEWSAQGTETGIEASMWRLGLRGGGGGGETFPERPDEPDCIYYLRTGVCGYGSRCRFNHPRNRAPVLGGLRTEAGEFPERMGQPVCQHFMRTGTCKFGASCKYHHPRQGGGGDSVTPVSLNYMGFPLRPGEKECSYFMRTGQCKFGSTCRYHHPVPPGVQAPSQQQQQQLSAGPTMYPSLQSQTVPSSQQYGVVLARPQLLPGSYVQSPYGYGQMVLPPGMVPYSGWNPYQASVSAMPSPGTQPSMGTSSVYGITPLSPSAPAYQSGPSSTGVSNKEQTFPQRPEQPECQYFMRTGDCKFGTSCRFHHPMEAASPEASTLSHIGLPLRPGAVPCTHFAQHGICKFGPACKFDHSLGSSSLSYSPSPSSLTDMPVAPYPSSLG…	|853|853|853|853|853|
AtC3H59	AT5G40880.1	AT5G40880	1	|ZF1:CNFWKDGNCKKGEKCQFLH|	MGHQSSWMKQTVIDSVVQSSKVGVFSMFSMDYKAPRKYSHGRNFGVARQQDFAADIVTRRPYAPYDNGMKKGPNKLSRNLVWTSKEYKSPEGNRPRQNAANGSAKPQVIGTGHRVSNQPRKNAVYGPRSSSLSDTRGCGPRLNGSPKKSVCNFWKDGNCKKGEKCQFLHSWSCFPGLAMVAALEGHKNDIKGIALPQGSDKLFSVSGDGTLLIWDCNSGQCVRSINLQAEAGSLISEGPWVFLGLPNAVKAFNVQNSKDVHLEGVVGQVHAMTAANGMLFAGTSSGSILVWKATDSESDPFKYLTSLEGHHSGEVTCFVVGGEVLYSGSVDKTIKVWDLNTLQCRMTLKQHIGTVTSLLCWDKCLISSSLDGTIKLWACSENESLKVVQTRKQELSVHT…	|753|
AtC3H60	AT5G42820.1	AT5G42820	2	|ZF1:CPFYFKIGACRHGDRCSRLH|ZF2:CRQYEENSCNRGGYCNFMH|	MAEHLASIFGTEKDRVNCPFYFKIGACRHGDRCSRLHNRPTISPTLLLSNMYQRPDMITPGVDPQGQPLDPSKIQDHFEDFYEDIFEELNKFGEVESLNVCDNLADHMIGNVYVLFKEEDHAAAALQALQGRFYSGRPIIADFSPVTDFREATCRQYEENSCNRGGYCNFMHVKQISRELRRKLFGRYRRSYRRGSRSRSRSISPRRKREHSRERERGDVRDRDRHGNGKRSSDRSERHDRDGGGRRRHGSPKRSRSPRNVREGSEERRARIEQWNRERDEGV*	|853|753|
AtC3H61	AT5G44260.1	AT5G44260	2	|ZF1:CPEFSRHGDCSRGDECGFAH|ZF2:CKDGKHCKRKVCFFAH|	MDVEHHKSGHISRPTVDIPPRKLLSSAKSPSSVSSPLRDYKEQKDYCYDSDSEDPYAGDHFRMYEFKIRRCTRSRSHDWTDCPFSHPGEKARRRDPRRFHYTGEVCPEFSRHGDCSRGDECGFAHGVFECWLHPSRYRTEACKDGKHCKRKVCFFAHSPRQLRVLPPSPENHISGGCGGSPSSSPASVLSNKNNRCCLFCSHSPTSTLLNLSRSPSSSPPLSPADKADAFSRLSRRRTAVLNELISSLDSLSLTEALAASSSSPVTMPISTATMIASSNLSSNHHHHRLPPWLDVGDRDLQLQQSSPLRFALSPSSTPSYLHGQLQPPPSSFFGDEFTPRGGRLSDFSVAAAAAAQARDKNSFEVGSSGDLDLGWVNDLLT*	|853|543|
AtC3H62	AT5G49200.1	AT5G49200	1	|ZF1:CKYWKDGKCKRGEQCQFLH|	MDYKAPRRYYSHGVVARQQDFATDIVTRRRPYVPYDRPNKFSRSLVWTSKEYKSPEGNNMPRTNDVSPKPPVLGLARKNAACGPMRSSSLRKWVCKYWKDGKCKRGEQCQFLHSWSCFPGLAMVASLEGHNKELKGIALPEGSDKLFSVSIDGTLRVWDCNSGQCVHSINLDAEAGSLISEGPWVFLGLPNAIKAFNVQTSQDLHLQAAGVVGQVNAMTIANGMLFAGTSSGSILVWKATTDSESDPFKYLTSLEGHSGEVTCFAVGGQMLYSGSVDKTIKMWDLNTLQCIMTLKQHTGTVTSLLCWDKCLISSSLDGTIKVWAYSENGILKVVQTRRQEQSSVHALSGMHDAEAKPIIFCSYQNGTVGIFDLPSFQERGRMFSTHTIATLTIGPQGLL…	|753|
AtC3H63	AT5G51980.1	AT5G51980	2	|ZF1:CFHWRAGRCNRSPCPYLH|ZF2:CNFWVDGNCTYGDKCRYLH|	MDFDLNGGNKRVFNRLGGGGGSTRPMAPTDTRQKVCFHWRAGRCNRSPCPYLHRELPGPGPGQGQGPGYTNKRVAEESGFAGPSHRRGPGFNGNSSSSWGRFGGNRTVTKTEKVCNFWVDGNCTYGDKCRYLHCWSKGESFALLTQLDGHEKLVSGIALPSGSDKLYTGSKDETLRVWDCASGQCTGVLKLGGEIGCVLSEGPWLLVGMPNLVKAWNIETNADQSLSGPVGQVYSLVVGTDLLFAGTQDGSILAWRYNAATNCFEPSASLTGHTLAVVTLYVGANRLYSGSMDKTIKVWSLDNLQCIQTLTDHSSVVMSLICWDQFLLSCSLDNTVKIWAAIEGGNLEVTYTHKEEHGVLALCGVHDAEAKPVLLCACNDNTLRLYDLPSFTERGKIFA…	|743|753|
AtC3H64	AT5G56900.1	AT5G56900	2	|ZF1:CFKFVCSGSCPRGEDCHFQH|ZF2:CLDLIIKGKCEKGPECSYKH|	MEVKPRYHIAGSMGVFYAREPYLNAESTHVTRFIGLAQVGNKNKQKFLHALSPTPTSTMSPAELSAKPPKTTLWPYNLQDGAAESKKRPNDSDSDSQYWRYDVPKRQKSGSQGEKLCFKFVCSGSCPRGEDCHFQHNAEAREQCRRGVCLDLIIKGKCEKGPECSYKHEFQDESSIQRKPRSENANRSKECWFCLSSPSVESHLIVSVGESFYCALPKGSLVEDHILIIPIEHLPNTLVLSPEVESELSRYQNGLRNCYKSQGNDAVFFELVSKRVSHANLQVVPVPSSRARLLPNIFSLAAEKLGFKLVTKKFNDSTDGRKYLQKEYNAALGLFYVELPDGTVLSHTLEENEVFPAQFGREVLAGLLKIPDRADWRNCKISQEEEAKLAEDFKKQFQE…	|853|853|
AtC3H65	AT5G56930.1	AT5G56930	3	|ZF1:CRHYLKGRCHEGDKCKFSH|ZF2:CCYFATQSCMKGDDCPFDH|ZF3:CNNFITKGFCYRGDSCLFSH|	MESSVAPFPHRRTHLPNRNYRSLLYHFCSSFDREPQISLATPAVLQELVLRTEIAQESPGETCEPPENLSITESKLNGVSGDSSGEKVETISQEKSLMLGDICDGIDLQDASVVSRHTDFFDSFELMINETQDSVPESCVNLFEALDVNDYDIVQNVLEKPNIATQVQVDPVESEKKAEEVPKSVESNEVISSGVLEACNGTVQREMELEKPVDNSPVLVDSVSRIVGGDDVEEGEISGDDNDDMLVEDDETVERHEEYQVSQDGTGNSHLTSHKSFGVEVMNVDNQAKKIDQTFSNEAKMDPGTSIKKRSAPSKDAKARKRAKARIKRAQERIALGVKKLKLKPVAPKPKPIKYCRHYLKGRCHEGDKCKFSHDTIPETKCSPCCYFATQSCMKGDDC…	|753|753|853|
AtC3H66	AT5G58620.1	AT5G58620	2	|ZF1:CPEFRKGSCSRGDTCEYAH|ZF2:CKDETNCSRRVCFFAH|	MGVDELSHLKFSLLLESSACNDLSGFKSLVEEEGLESIDGSGLWYGRRLGSKKMGFEERTPLMIAALFGSKEVVDYIISTGLVDVNRSCGSDGATALHCAVSGLSANSLEIVTLLLKGSANPDSCDAYGNKPGDVIFPCLSPVFSARMKVLERLLKGNDDLNEVNGQEESEPEVEVEVEVSPPRGSERKEYPVDPTLPDIKNGVYGTDEFRMYAFKIKPCSRAYSHDWTECPFVHPGENARRRDPRKYHYSCVPCPEFRKGSCSRGDTCEYAHGIFECWLHPAQYRTRLCKDETNCSRRVCFFAHKPEELRPLYPSTGSGVPSPRSSFSSCNSSTAFDMGPISPLPIGATTTPPLSPNGVSSPIGGGKTWMNWPNITPPALQLPGSRLKSALNAREIDF…	|753|543|
AtC3H67	AT5G63260.1	AT5G63260	5	|ZF1:CSFYMRTGSCKYGSSCKFNH|ZF2:CKYYFRTGGCKYGESCRFSH|ZF3:CPFYMRNGSCKFGSDCKFNH|ZF4:CTYYLKTGDCKFKYKCKYHH|ZF5:CTHYSRYGICKFGPACRFDH|	MSKPEETSDPNPTGPDPSRSSSDEVTVTVADRAPSDLNHVSEELSDQLRNVGLDDSAKELSVPISVPQGNVETDSRALFGSDQKEEEEGSEKRMMMVYPVRPDSEDCSFYMRTGSCKYGSSCKFNHPVRRKLQIGRERVRERDEDVENPKLMECKYYFRTGGCKYGESCRFSHMKEHNSPASVPELNFLGLPIRPGEKECPFYMRNGSCKFGSDCKFNHPDPTAIGGVDSPLYRGNNGGSFSPKAPSQASSTSWSSTRHMNGTGTAPFIPSMFPHSRGVTPQASDWNGYQASSAYPPERSPLAPSSYQVNNSLAETSSFSQYQHQMSVEEFPERPDQPECTYYLKTGDCKFKYKCKYHHPKNRLPKQAAFSFNDKGLPLRPDQSMCTHYSRYGICKFGP…	|853|853|853|853|853|
AtC3H68	AT5G66270.1	AT5G66270	1	|ZF1:CMYFNRPKGCRMGESCLYLH|	MMKKTKKGRVSWASDSMLCQVKLFLSDDCPVKVASNLPPGFEATDYATKRIISHIPRIKWKRPPLFVLDDALLVGSGGKSIETRSENLRISKVLEAFYPHRSVIPSRPSLTLAVEEEHYDDGKTPNIPLTHVEDERDAAAESSHSFEAPAAVSGLGPELSLLASAALSALTKEQGSQVDPDLLVKLLSDPKIVENLINGMKGKPLETANNSLNTDITEPRLAPQHVTSTTMDRNPPPMPGNVAPHNVPVSVQSSATDPPLPKPNQPMSSALSMNLTLQKPTPVVHNYPLSSGIKVEDSYTAAPLKPSTGDDVVVSEQKTQLLFPCSSWNMNKVPESARTETDPQIRNGNTNRDDQVSAKPVKDLDYFKNLIREHGAVKPATTETNNYKGRVDHKKIVKV…	|853|

## Sheet: Rice
Additional file 3-2 Detailed information of CCCH gene family in rice
Gene name	Gene identifier	Protein identifier	Number of CCCH zinc finger	CCCH motifs	Protein sequences	Type of the CCCH motifs
OsC3H1	LOC_Os01g07930.1	LOC_Os01g07930	2	|ZF1:CETFVTSGRCMFEDGCTFAH|ZF2:CFEFRDKGICYFGETCAFPH|	MAGRGGMVEWEVGRRRDSEDVIVLSPGPPARRRPPPVKAVEPESGGFAYEPPEKLFYKTRVCETFVTSGRCMFEDGCTFAHGDEELRPSLTACAGGWRKPSPSLSAAAPPVAVAPTPPPAQVVHELLARGSGSGGGGHRAITKVCFEFRDKGICYFGETCAFPHVSAAEIRQGSRLSSMSSSSWEMPARRSVAVTVPRTFVSVPPVAPPPPPPHYRVNNSSSYNAASMAAAAPAASDANLVAQQPPPEQGGRKMTRLEMLSLKKMTGIYGDWLEGYEHP*	|853|853|
OsC3H2	LOC_Os01g09620.1	LOC_Os01g09620	2	|ZF1:CPDFRKGGCKRGDACEYAH|ZF2:CKDGTACRRRVCFFAH|	MMMMGEGVSSVPPWSHLPVSGVDVLGGGGGGGDEMTPYVIAALRDYLPANDVGVGADEEEEAAAMAAAVDAYACDEFRMYEFKVRRCARGRSHDWTECPFAHPGEKARRRDPRKYHYSGTACPDFRKGGCKRGDACEYAHGVFECWLHPARYRTQPCKDGTACRRRVCFFAHTPDQLRVLPAQQSSPRSVASSPLAESYDGSPLRRQAFESYLTKTIMSSSPTSTLMSPPKSPPSESPPLSPDGAAAIRRGSWPGVGSPVNDVLASFRQLRLNKVKSSPSGGWSYPSSSAVYGSPKAATGLYSLPTTPLASTATVTTASSFMPNLEPLDLGLIGDEEPVQRVESGRALREKVFERLSRDGAISGDATAFATAGVGLDVDWVSDLIN*	|753|543|
OsC3H3	LOC_Os01g14870.1	LOC_Os01g14870	1	|ZF1:CQHFVRTGTCKFGDSCRYFH|	MPLGKYYCDYCEKQFQDTPAARKRHLDGAQHHRARALWYDAVRRQELHGGGGGAPPLLHQPGAAAIGVCQHFVRTGTCKFGDSCRYFHPKPPPANPGPAPSGPVSGPMAQQSNIQGSQPNFVGYQAADGSSFSGNILGGHTSWGNLPPSLRPPPEGGYPPFPFVDWG*	|853|
OsC3H4	LOC_Os01g15300.1	LOC_Os01g15300	2	|ZF1:CVFFLNGSCNRGDTCHFSH|ZF2:CKFFLTLQGCRNGNSCSFSH|	MAEAEEKRVGVGEARAPLAVEALRGKIVEKVKGNRVTLIVGDTGCGKSSMVPQFLLEENMEPILCTQPRRFAVVAIAQMIAESRNCQVGEEVGYHIGHSNVSNLNSKRSRIVFKTAGVVLEQMRDKGIAALNYKVIILDEIHERSVESDLVLACVKQFMMKKNDLRLILMSATADITRYKDYFRDLGRGERVEVIAIPSSPRSSIFQRKVLYLEQIVDILKMDSESLSTKYCSGPNTAADAGLKPDVYELIHRLLLHIHQNEPDIGKSILVFLPTYYALEQQWIRLLSASSMFKVHILHRSIDTDEALQTMKVSKSCRKVILATNIAESSVTIPGVAYVIDSCRSLQVYWDPIRKTDSAELVWVSKSQAEQRKGRTGRTCDGQIYRLVTGPFYNSLTDH…	|753|853|
OsC3H5	LOC_Os01g15350.1	LOC_Os01g15350	5	|ZF1:CVYYLRTGACGYGENCRYNH|ZF2:CEYYMKNGTCKFGSNCKYDH|ZF3:CTYYVKTGHCKFGSTCKFHH|ZF4:CQYYLKTGSCKFGSACKYHH|ZF5:CAYYTQHGFCKFGPTCKFDH|	MEPYAAAEGGGGGGGGGSTDTGLEESMWRMGLGGGGGGGGEAVAAGRLPERPGEADCVYYLRTGACGYGENCRYNHPRDRAAAAVLNGGGKTTHSAEYPERPGQPVCEYYMKNGTCKFGSNCKYDHPREGSVQAVMLNSSGYPLRSGEKDCTYYVKTGHCKFGSTCKFHHPEIGGVSETPNMYPPVQPQPISSSHPYQHLAGWQMGRPPVLPGSFLSGSYPPMMLPSTVVPMQGWNPYISPVNQVASAGGHQTVQAGPFYGLSHQGPSAAVTYGSQYAPLSSSTMPSSSSKQEPAFPARPGQPECQYYLKTGSCKFGSACKYHHPQYLNTPKSNCMLSPLGLPLRPGSQPCAYYTQHGFCKFGPTCKFDHPMGTLSYSPSASSITDLPIAPYPLNYAVA…	|853|853|853|853|853|
OsC3H6	LOC_Os01g15460.1	LOC_Os01g15460	5	|ZF1:CVYYLRTGACGFGDRCRYNH|ZF2:CEYYMKTGTCKFGTNCKYHH|ZF3:CSYYMKTGQCKFGTTCKFHH|ZF4:CQYYMRTGDCKFGATCKYHH|ZF5:CAYYAQNGYCRYGVACKYDH|	MEQPHAAAAAAGGGEGEGGASPDTGLEGPMWRMGLGGGGGGGGGGGGGDGDAAGRLPERPGEEDCVYYLRTGACGFGDRCRYNHPRDRGGTEFGGGARNAAALDYPERAGQPICEYYMKTGTCKFGTNCKYHHPKQDGAVLPVMLNNSGFPIRLGEKECSYYMKTGQCKFGTTCKFHHPEFGGVPMTPGIYPPLQSPSIASPHPYASLANWQMGRPPVVPGSYIPGSYTPMMLSSGMIPLQGWSPYPASVNPVVSGGAQQNVQAGPVYGMGHHGSSSTIAYGGPYVPYASSTGQSSNNQQEHGFPERPGQPDCQYYMRTGDCKFGATCKYHHPRELSAPKSGYMVNSLCLPLRPGAQPCAYYAQNGYCRYGVACKYDHPMGTLGYSPSALPLSDMPIAP…	|853|853|853|853|853|
OsC3H7	LOC_Os01g39100.1	LOC_Os01g39100	3	|ZF1:CHFYLHGKCQQGNLCKFSH|ZF2:CTHYARGSCLKGDDCPYDH|ZF3:CHNFMENGMCIRGDKCKFSH|	MEEPSPVPPAAAPASLAAAPPTTDVLSRRRAHLDSASYRALSRLFSHCLHLHPPRHAARPDAEVEPAAAAAIPPGGSGGLPHGDSPPPADVGGDRGKNLEVEVALGNHAPHETPSTSASPDAAVNPTTDPGVVPQGTEEGRVAGVERVEGVEEVVFAGGTSGEADADGDELGAGAGLMGDDEALRSMQACLDGEDSELVIEMVGNDNEQLQLDAMMNNLSGLIDDASACVMSAQSCGVSGDKLQSDDRVAEEVKELGAGIGNDRSVCSLDHGSLDGGGGFEEGEIEGDTQNLDADDSGNSELQDDVELEEDFDSRRIEEDGSCGHDLKSNLHLIPQKGNGDTARNMLCNSKGDSQMHVARAQAVSYDEVLDWNETPLPDDKALKHGNTRKRTLTEERKA…	|753|753|853|
OsC3H8	LOC_Os01g42970.1	LOC_Os01g42970	6	|ZF1:CAFYMMTRTCKFGGSCKFDH|ZF2:CPFFMKTGKCKFGSKCKFNH|ZF3:CSFYAKTGKCKFRAMCKFNH|ZF4:CPFYMKMGSCKFGSTCRFNH|ZF5:CDFYMKTGFCKFADRCKFHH|ZF6:CAFYMKTGVCKFGMQCKFDH|	MSDPFYPHGHGGAAGGEGAAAAGYSSYEVDLIAARYGGRPLANPSSAAADLDARLAGARRSMGVLYHQPIMGSHSTVEQIEALYSSNTMTKRPRLESSLPIYPQRPGEKDCAFYMMTRTCKFGGSCKFDHPQWVPEGGIPNWKEQAANVEESYPEQEGEPDCPFFMKTGKCKFGSKCKFNHPKEKVNALASGNTNDKHLIADSSILPVRPSEPLCSFYAKTGKCKFRAMCKFNHPKDIEIPSSQNEPESAVTVEGETDIGSAADSVSAKMQTPVAAAQEFNSKGLPMRPGEVDCPFYMKMGSCKFGSTCRFNHPDRLVLNFPLPLGQTILPTPESMLLNSSANFMQGFDFHAAHMPVGPGPVTYPQRPGATVCDFYMKTGFCKFADRCKFHHPIDRSAP…	|853|853|853|853|853|853|
OsC3H9	LOC_Os01g45730.1	LOC_Os01g45730	2	|ZF1:CNKWEETGDCPYGDQCQFAH|ZF2:CRMVLAGDVCPYGHRCHFRH|	MQEALVSPVRSALELKPFNFGDQRLASSPRYLPSGDDALYRCSSPFSPSFGFSSPSPLATSVSLSPSSSASLVDDGDDGGAAADATGQRLQLARLALQYQEVADRYELCLSHLAEAAEEAAALRLENAELRVTNSDLALRLALLSGKHTAAVAVADEIRRLRLGEQKVAAATKERTPEKLAVLPKSISVRSTSYLKLNQQSQAATATSAAPNRKPRTSSNPTNPPNSQRAYDGGKKGDEQKAQPADSGAELEVYNQGMFKTELCNKWEETGDCPYGDQCQFAHGVTELRPVIRHPRYKTAVCRMVLAGDVCPYGHRCHFRHSLTPAERLLLRS*	|853|853|
OsC3H10	LOC_Os01g53650.1	LOC_Os01g53650	2	|ZF1:CPDFRVAARAACPRGSGCPFAH|ZF2:CRSGMLCARPVCFFAH|	MAYETSSDHQLAAAAEFLAALQVHLAGAEASSPTWGGRCAYDEDFMMYEFKVRRCPRSRAHEWTSCPYAHPGEAARRRDPSHVTYTGEPCPDFRVAARAACPRGSGCPFAHGTFETWLHPSRYRTRPCRSGMLCARPVCFFAHNDKELRIVGDDAAAATPSPRSPFTTSEDSPPPSPMDMKQIVLAMQQMDARKATRSVAPKTDMLQQELEEDAPELGWVSDLLM*	|1053|543|
OsC3H11	LOC_Os01g61830.1	LOC_Os01g61830	1	|ZF1:CEFFKVGQCQKGFKCKFSH|	MPPKKAAPSKADLAKKQKVVEDKTFGLKNKNKSKNVQKYVQSLHQAVQPKPDPTKTAAKKKKEEEKAREKELNDLFKVAVSQPKVPVGVDPKSIVCEFFKVGQCQKGFKCKFSHDLNVQRKGEKIDIYTDKRDAETMEDWDQETLEKVVASKGAEYQQNKPTDIVCKYFLDAVEKKQYGWFWVCPNGGKDCHYRHALPPGYVLKSQMKALLEEESEKIAIEDEIEDQRKKVKTTTPMTTDLFMEWKRKKAEEREAGLAALRAERAKNDRMSGRELFMADSSVFVDDAEAYDVYERQEESEANEEPSNKNQDEGPSSSTSNGKEVEESDDEDINIDDDLDIDELNELEASLSRTSIQIREPGEGTSS*	|753|
OsC3H12	LOC_Os01g68860.1	LOC_Os01g68860	5	|ZF1:CTYYLRTGLCRFGMSCRFNH|ZF2:CQYYLKTGTCKFGPTCKFHH|ZF3:CAYYLKTGQCKYGNTCKFHH|ZF4:CQYYMKTGDCKFGAVCKFHH|ZF5:CKFYSRYGICKFGANCKFDH|	MDDAGRASAPAVVTVTASAAAPTPPLPPPPPPPPPSQLPATAAATDEPSHDPAALYGEGMWQQMTMSGSGAMQPGPYPERSGEPDCTYYLRTGLCRFGMSCRFNHPQDRNLAIASARMKGEYPERMGQPECQYYLKTGTCKFGPTCKFHHPREKAGIAGRVQLNTLGYPLRPSEKECAYYLKTGQCKYGNTCKFHHPELFNAMASSRGSPIYPSVHSSATAGPPYTGTMASWAFPRGSFIPSPRWQNPSNYAPMIVPQGLVQVPSWNSYTGQMMPVSSSESRLQSPGAQQTYGTSQQVDASAGNQGMLSPYRSSSYPVPQYALQRENVFPERPDQPECQYYMKTGDCKFGAVCKFHHPRVRSMPTPDCVLSPVGLPLRPGEELCKFYSRYGICKFGANC…	|853|853|853|853|853|
OsC3H13	LOC_Os02g06584.1	LOC_Os02g06584	1	|ZF1:CALWQRGNCNRDTCSFAH|	MLGPPRRGPAYKTKLCALWQRGNCNRDTCSFAHGHGDIRRPPSSRGAFTHHPGRRDYRAGDFRGRIDRRFSPRRRHSPGRESRGHRPLYDRRPSSRERDSSYSRSPSRKSERRHEKKTDDGETNSSRSLSLSDNNDEKKKDKFSSGDEKEDHEKQLKQIRLDMEALRDDKTQMEVILDEKIDEVRKISSKVNDLEVQLRREKDECHRMTSKMKKFIKAHARFLKAQEEVKRSQARFERLGDLLASDILKRGANEEGSSVNEDLNERSPNTAATKKRSIPYSTSEEAKAVKKRRERDSDTMTRSDKYRSDVTDFDKTSKGTEATKSLYLKKKLWEDEKSKLGANIFTEKVKGSPVRHVLPSTGMAAHAIDDLNEAIELEDRHESIDALLENDADDKTRSP…	|743|
OsC3H14	LOC_Os02g10080.1	LOC_Os02g10080	3	|ZF1:CTKFFSTSGCPFGEGCHFLH|ZF2:CNKYNTAEGCKWGDKCHFAH|ZF3:CENFTKGSCTFGDRCHFAH|	MEVGGRKRGKPDGANGAGGKRARESESFQTGVGSKSKPCTKFFSTSGCPFGEGCHFLHHFPGGYQAVAKMTNLGGPAIAPPPGRMPMGNAVPDGPPTPTVKTRLCNKYNTAEGCKWGDKCHFAHGERELGKPMLMDSSMPPPMGPRPTGHFAPPPMPSPAMSTPASFGASATAKISVDASLAGGIIGRGGVNTKQISRVTGAKLAIRDHESDTNLKNIELEGTFDQIKNASAMVRELIVSIGGGAPPQGKKPVGGSHRGGGPGSNFKTKLCENFTKGSCTFGDRCHFAHGENELRKSAAA*	|853|853|753|
OsC3H15	LOC_Os02g19804.1	LOC_Os02g19804	1	|ZF1:CKDYKETGYCGYGDSCKFMH|	MADGGGGGEAGSGGSAPVCSFVRKPPKNIRKRPTAPAGSDDDDEDGSGAIAAARAKKAPSSTSKLFFSSADGSSEPRRFQYESSRTIQASTDSRATATLETETEFDRDARAIRERQLKQAEESLKKNPSAPASSSGSGSGEVYKGIHGYTDYKAGFRREHTVSSEKAGGSHGPLRASAHIRLSARFDYQPDICKDYKETGYCGYGDSCKFMHDRGDYKSGWQIEKEWEEAEKARKRRIAMGGDGSDYEAGEEDDDDDEEALPFACYICREPFVDPVVTKCKHYFCEHCALKHHSKNKKCFVCNKPTLGIFNAAQEIRKKMAQDKKQ*	|853|
OsC3H16	LOC_Os02g35150.1	LOC_Os02g35150	2	|ZF1:CPFHLKTGACRFGVRCSRVH|ZF2:CGEYMRSRFKTCSRGIACNFIH|	MSTAAADPAAAADAAVTRKERRRERKKERRRRARREAAEAARKAAEALAADPEEERRLRELEEAEADASERARRAFEDAERRWLEAAAARAAEKAAAAREESTAPEDSSREYKDDHGNGTEEDDEWEYVEDGPAEIIWEGNEITVKKKMVKVPKKAKENQPIQQDKAHCPFHLKTGACRFGVRCSRVHFYPDKSCTLLMRNMYSGPGLALEQDEGLECTDEEIEQSYEEFYEDVHTEFLKFGELVNFKVCRNGSLHLRGNVYVHYKSLDSALIAYSSMNGRYFAGKQITCEFVAVTRWKVAICGEYMRSRFKTCSRGIACNFIHCFRNPGGDYEWADWDNPPPRYWIRKMAALFGPSDDSIYGKPSDTPHLERSQSSDRRRPRSSDPRYTPSRTRDEDA…	|853|1053|
OsC3H17	LOC_Os02g45480.1	LOC_Os02g45480	2	|ZF1:CIHWRAGRCNRFPCPYLH|ZF2:CRYFLAGDCSYGEKCRYPH|	MDIETDGRFGNKRVHHRLGPANGAASSSTSGKVCIHWRAGRCNRFPCPYLHSELPEATAKRPSQSGGGGNVWRNPHSGGGGGRGAGGAGGPNKWGRGPGGADGGPRHKVPDRPCRYFLAGDCSYGEKCRYPHSYSMSDSITMLTPLQGHEKVVTGIALPAGSDKLYSGSKDGTVRMWDCQTGQCAGVINMGREIGCMISEGPWLFVGIPDAVKVWNMQTQAEMNLTGPTGQVYALAVGNELLFAATQDGRILAWRFSAATNGFEPAASLVGHQLAVVSLVVGAMRLYSASMDKTIRVWDLATLQCIQTLSDHTGVVMSVLCWDQFLLSCSLDQTIKVWAATESGSLEVTYTHKEEHGALALSGMPDAQSKPVLLCSLNDNTVRLYDLPSFSDRGRIFSK…	|743|753|
OsC3H18	LOC_Os02g55000.1	LOC_Os02g55000	1	|ZF1:CKFFLQQRCRFGSNCRLSH|	MAGEEGEDEAASIELQLEHHLQEQRASLTAVDEALAADPSNADLLEVHEELLAAIKDAEEGLLHLKRSRLVKQIDEIFPNQEPTSEAPEVAVDPPDDVEPEPLEPQEFSVGSKCRFRHKDGRWYNGCVIGLEGSSDARISFLTPTSENMSMCKFFLQQRCRFGSNCRLSHGIVIPILSLKQFTPTRWQQSLVGSSILAASGHHSGLWRRAELESWDDDLKVGQVVFQDDGSSARLPSDSLSISEYADESDEDGEGSSSDEGSDFSEDGDQEDESVHQGLGLLESKNLSGVQTETAIFAKWEHHTRGVASKMMAKMGYREGMGLGVSGQGMLDPIPVKVLPPKQSLDHAVAASEVNDSVGPGKKRSRGGKRKREKKFAEQARAAKAEEEERSVFSFINSQ…	|753|
OsC3H19	LOC_Os02g58440.1	LOC_Os02g58440	3	|ZF1:CIYFLASPLTCKKGSECEYRH|ZF2:CWYWFNGNCANPKCSFRH|ZF3:CYYFQKGMCVKGDRCAFLH|	MDSAVRPPVDAEEARRRRSTDCIYFLASPLTCKKGSECEYRHSDAARMNPRDCWYWFNGNCANPKCSFRHPPLDGLVGAPTTPRTSQQSAPQVSVPAQAPVPNPASGTAKQGVPCYYFQKGMCVKGDRCAFLHLPQATGSPAPQHTTKVFAPASVPHPQLKNSWTKPNSSAQQNAPPAIFDKPKDSAHNGKTAQKQNLTNRAGHSSGIIHDKKGSYMPSGVTKNYRPPPSTGDDLAENGVEMGEFVREPSPGSDVLTGGADDNTEQSLREDRGAYRRTNGEQHIGMLRQTHDSYGFERSHRGSAEKLLSESRFSQREPMPLTADSSDLRQRLLKQRRLNNPRSGQVSDRHNVYPEDERHDRHRQRGEEQASNDGVSSSRLRGRIRLPAETTFDRLGLQP…	|953|743|753|
OsC3H20	LOC_Os03g02160.1	LOC_Os03g02160	1	|ZF1:CKFHENGYCRKGASCNYLH|	MPQTSSSAHSNVESHHDHYPSWSQVQHDPKNSLQAGSGKDLNSRYDIAQKLPSQRITRDVPSPVFAWSPSESRTASSQHEGSCLSSTTNLCTHDELHSSIASAKAKSFAPATPVEDRGSSSPSGMLSLSERAPICSPQSAPSASASDTCKMEENMNQQKTLEADISNTSVNQSPQSKILPESSPDNQDAEHEYRSPPPISESKELSPQSRTTPGSSPDNQDTEREYPSPPPISGSKEISPQSRTILESSPDNQDNGHEYPSPPPIPESIELSPHSKALPESSPDNQDIEPECPSPPQIPESKELSRQSKILPESSPGNQDIEPECPSPPQIPESKELSQQSKILPESSPDNHDIKCEYSSPTPIPESKELSLQSKILPESSSDNQDIKCEDPSPTPISK…	|753|
OsC3H21	LOC_Os03g18950.1	LOC_Os03g18950	2	|ZF1:CNKWERGACPYGARCRFAH|ZF2:CQMFAAASGCPYGHRCHFRH|	MKLGISGGAGEAMEGELSFVSPARSSCFSFEGGGSGSPTWVSTVEALLRSPTSSVSDGGGGGGGGYNSPARASSPLQKQIPYCRDAGDFSSLTWASTLEKPLESPSSCISDGRGGGFGSPTSAFPPEKLLISPPTCVSDNRGVGNVGGFPSLPWASSLERLLTSPSSCVSDSRGVGNADGFPSLPWASSLEKPLTSPSSCVSDGRSGGYSSPLGASAEREREVREAEMLLRAIAERYDDCFLRLRDAAAELSDLHRERLRLAAENLHLSLLLEELESEQRKQASAMAPPKLEEDEAAQGGAPKSISIRSPGYLSQKPPQGQARPQRLRVRASQAMEISHPNCLIFVMGNQCSPKEAAAAGDEEDEEDKGGGEVEVEAYRQGAAKTELCNKWERGACPYG…	|753|853|
OsC3H22	LOC_Os03g21140.1	LOC_Os03g21140	1	|ZF1:CLYYARGFCKNGSSCRFVH|	MDAYEATKVVFSRIQALDPDHAAKIMGLLLIQDHGDKEMIRLAFGPEALLHSVMAQARKELALLPPPPPPSSSSPTVPAAHSPFLLSRQNSGRGPAPSPSPLSASSPSSWAQAQPFSRSNGSVDEVVGAGEELISPANSGGGAAANAPPFFPRGGDVLLDDFQLQEQLAFLNEGGVNPSHPLQGFDGAECRSPGPGEGGGMFPYGLGWANGGPGHRRSASVNELCLGGGSSDGFGWKPCLYYARGFCKNGSSCRFVHGDDAAALTGAAMDAATAEQQQCQDFLLRSKSQRLGPAAFPYSPTGSLPGSPSAATKCLSLLLQQQHNDNQRAAAAAALMLGGSDEAHKFMGRPRLDRVDFASMMNPGSRQIYLTFPADSTFREEDVSNYFSIYGPVHDVRIP…	|753|
OsC3H23	LOC_Os03g21160.1	LOC_Os03g21160	1	|ZF1:CLYYARGFCKNGSTCRFVH|	MDAYEATKVVFSRIQALDPDHAAKIMGLLLIQDHGDKEMIRLAFGPEALLHSVMAQARKELALLPPPQAASSSPTVPAAHSPFLLSRQNSGRCPAPSPSSWAQAQPFSRSNSMGNGGAADEMVGAGEELMSPLNGGGGAAANAPPFFPRGGDALLDDFELQEQLAFLHDGAGGVNPGHALQAFDGAECRSPGPGESGGMLPYGLAWANGGPGHRRSASVNELCLGGDGFGWKPCLYYARGFCKNGSTCRFVHGGLSDDAAMDATTAEQQQCQDFLLRSKSQRLGPAAFPFTPTGSLPASPSATSKCLSLLLQQQQQHNDNQRAAAAALMLAGGDEAHKFMGRPRLDRVDFASMMNPGSRQIYLTFPADSTFREEDVSNYFSIYGPVHDVRIPYQQKRMF…	|753|
OsC3H24	LOC_Os03g49170.1	LOC_Os03g49170	2	|ZF1:CPDFRKGVCRRGDMCEYAH|ZF2:CKDGTSCNRRVCFFAH|	MFLLMASVLPIRQAPMNGTPISASAAAGVDGVGAAVALAAATKKSAAAAAAVAEMAKTLTVDTDDAFAGLLELAADDDAEGLRRALERAPPAAADEAGLWYGRRKVLEHRTPLMVAATYGSLAVLRLLLSLPSVDVNRRCGSDGTTALHCAASGGSPSCVEAVKLLLAAGADADATDASGYRPADVISVPPKMFDAKIALQDLLGCPKAGHGVLRVVTRAANSMLSPVSSPTAEDARSPSAAVMMTTKFADLPRVVTSEKKEYPVDPSLPDIKNSIYASDEFRMYSFKIRPCSRAYSHDWTECPFVHPGENARRRDPRKYHYSCVPCPDFRKGVCRRGDMCEYAHGVFECWLHPAQYRTRLCKDGTSCNRRVCFFAHTTDELRPLYVSTGSAVPSPRAS…	|753|543|
OsC3H25	LOC_Os03g61110.1	LOC_Os03g61110	1	|ZF1:CYAFQKGECNRGASCRYSH|	MNPLTQVKRTQVINQKEALLGIGEDGSWHAKFKDSAYVFVGGIPYDLTEGDLLAVFAQYGEVVDVNLVRDKGTGKSKGFAFLAYEDQRSTILAVDNLNGAKVLGRIVRVDHVSKYKKKEEEDEEELQKKREARGVCYAFQKGECNRGASCRYSHDEQRNANTGWGSKEESKARWEHDRHHEPPMSHKKFPSSAGEQRFPDRAKEENKSTGREGQSSRSEAYKDRDSRLRHSDRGSKDHDRYRHDRSPERSRGDRQRNNDRYAQGRDEKSERYRSEVKHDEGDQKRSRRDTDSSGHYERRGNEDSERYRKSRR*	|753|
OsC3H26	LOC_Os04g02730.1	LOC_Os04g02730	1	|ZF1:CIEVGKSGNVSSCKYGDSCRFSH|	MAATAAAAAAAPPADPPDSSPAASSPPRPSPEELVARAVAPVKPAFLRPPLSATPPKDEGKANGGGAVVAEKKSKRQLKRERKQEQKSSSHLCIEVGKSGNVSSCKYGDSCRFSHDIDAYLAQKPADLEGTCPFTNLDQLCPYGLTCRFLGTHKDIHAASGNLSEKHEINALNKDIQKLLWKNKYKFPKASAQIKLLGLKEVIKSKPDAANDDKKVNHDNLDGNDDENKEPLCNPPVNAECDSTLCEELDRSEGEPLIDNSIPCVEPRPTKKSKVESDEIDKHGAGTLNTNTESEDPNLSNGLEPSNNSSSCRTDLITTPHLREKKIIDFREKLYLAPLTTVGNLPFRRLCKTLGADITCGEMAMCTNLLQGQASEWALLRRHSSEDLFGVQICGAYPD…	|1153|
OsC3H27	LOC_Os04g32340.1	LOC_Os04g32340	1	|ZF1:CRDFEERGFCLRGDMCPMEH|	MIKESSSPALDADKIEVPSPKDENNSSNSEAATDNEDFEISDDDDDDRNHKHRKREARPQSFDENTEQSPGGPLKKRHKISGGADSHGEAQKDFFPKFKRRPGAGAHSRAPRVNPSFRDSSASVAARAPMTRGRGRNGAPWAQHEPRFNTLEMIDFASQMASQGPPTHPSLFMGPALPSGGSAQNGSWGPYGFMPGMPNGMLDPIHPLGMQGPIQPAISPLIDLGMPRQRCRDFEERGFCLRGDMCPMEHGLNRIVVEDMQSLSQFNLPVTVPNTQGLGIQNEPGTAPVNTSSLGGSKGVPAKDIKSAVTNDVLKLNGTTALAVSDADVYDPDQPLWNNEHPDASAGFAHTDGVWNAESLGYEAAREQGNQVLAADSSQNSKSSVWGRIASKKLGHGKT…	|853|
OsC3H28	LOC_Os04g35800.1	LOC_Os04g35800	6	|ZF1:CRDFLRDRCARADIECKYAH|ZF2:CADSLRNNCFRGRTCRYYH|ZF3:CRDFTRGRCSRSANECRFLH|ZF4:CQDFLRGRCDRKSCRYSH|ZF5:CRDYLKNMCNRESCRFAH|ZF6:CRDFKRGECNRPACRFYH|	MASAETPNPDAEIPNTDAAAAADPAAAAPAAAATDPAAAGSPSPPLPPRKRRLSPTPSPTRRSSRSRSRSPRRGRSRSRSRSRSRGRSASPRYPDGKRRRHNDLNVEVCRDFLRDRCARADIECKYAHPHPTVAVDRDSKVTACADSLRNNCFRGRTCRYYHPPPHIQESLLRSIGVEDPKVKMQVCRDFTRGRCSRSANECRFLHHSPLEDCAIVCQDFLRGRCDRKSCRYSHVMAHPMPPPMRDIPMQYPDMVYMPPPAPLGVPMMMPPPSAPAAFSGNNYGVEVCRDYLKNMCNRESCRFAHPDLNNEVMNTQVEVCRDFKRGECNRPACRFYHPPASSNSIG*	|763|753|763|743|743|743|
OsC3H29	LOC_Os04g41060.1	LOC_Os04g41060	1	|ZF1:CLDFRKGGCNHGDACEFAH|	MTESTKIKYCRADSGSGSKPLSAETKTRLMADGKKIDEEKKDGTAVRRVLFWFAVLVIRFALLMAMHYYHDVTSSRCDGARAGGARTGRSALSRVRGRRRGGGTPDTRPYCDSGTACLDFRKGGCNHGDACEFAHGVFDNSSADLA*	|753|
OsC3H30	LOC_Os04g56750.1	LOC_Os04g56750	1	|ZF1:CAYFNSPKGCRNGASCTFLH|	MMGSRRSRRVSWASGGNLCKVRLFLSEDSPSQAGLRPQDNLQAKGSWLLHAAGPSSDDSLPPGFESLPPSNDLKIDMSQIPLIRWKCPPHIVLEQDWHIVAGEESREIEIQNERINGALEAIYPRPSNIPPNPFLSLDVKDAHYDDSKTLLVPLIPLEDDDASDQLEGPTLDLPSHYNITGVSNTPVSAEQQPPCGGAISSGFTIEPQAAVSATVTAIMQTIQSNQNGSMADQNGSTIDQELLFKILSDPSQLQRLMKECGPVRHEQSASSSVVAPLVSIPPPQITASSPAPFSDHVGTFHGMNPTLPPPPPMMNRPPSTIPSVAMNHPPSSSPAMNFGSALPSSSPSVNFGSVPGRGVGYYKTLIHQHGGERLEQPFEQHGMQFGMYRQPGPPQNGGI…	|853|
OsC3H31	LOC_Os04g57010.1	LOC_Os04g57010	3	|ZF1:CTKFFSTIGCPFGEGCHFSH|ZF2:CTKYNTAEGCKFGDKCHFAH|ZF3:CENFVKGTCTFGDRCHFAH|	MEGAGAARKRSRPDTANGGAAGGKRSRETESFQTGLSSKLKPCTKFFSTIGCPFGEGCHFSHFVPGGYQAVAKTLNLGNPAVPAPARAPMDHAAGGNSHPASSGKTRMCTKYNTAEGCKFGDKCHFAHGERELGKPAYMSHESAMAPPMGGRYGGRPEPPPPAAMGPPAGNFGASATAKISVDASLAGGIIGKGGVNTKQICRVTGVKLSIRDHESDSNLKNIELEGNFDQIKQASNMVGELIATISPSTPAKKPAGSAAGAAPAGRGGPGGRSNYKTKLCENFVKGTCTFGDRCHFAHGENEQRKGAA*	|853|853|753|
OsC3H32	LOC_Os04g57600.1	LOC_Os04g57600	3	|ZF1:CVYFLASPLTCKKGNECDFRH|ZF2:CWYWLNSNCLNPKCPFRH|ZF3:CYYFKKGNCLKGDRCAFYH|	MEADGAAAAAAAGEASTEAGARPLAPEEEALRRNTDCVYFLASPLTCKKGNECDFRHSDNARMNPRDCWYWLNSNCLNPKCPFRHPPIDGMFGAPTTGMPAVSSHYAPFNSGKQLVPCYYFKKGNCLKGDRCAFYHGPQSVGNNPSEQVVKVSSLPLEQLQTQKNDLLGIKDSVQSTNSIQHGAPITNERGKTAVDRSTVNSARTATVAIPVASNAMSCPKSEKVKSSTPAALKESFTTSSGGDHPECYQNHFPMDSDPVRDWNQSYEMPPADDLPQNSREADELLGESSPGFDVLVDNDADGAAYLHDEDFGGDMYPVEDYEYAPADFDVRAHHERERFNGMDEQDQMGHMYDGYERKRRRSSERSMERPFHSERRFLQRDRDRVEMDGSDLRHRLRR…	|953|743|753|
OsC3H33	LOC_Os05g03760.1	LOC_Os05g03760	2	|ZF1:CPEFRKGGSCRKGDACEYAH|ZF2:CKDEVGCARRICFFAH|	MCSGPRKPSTPPLPQQQKEATVMAASLLLELAAADDVAAVRRVVEEEKVSLGVAGLWYGPSASGVARLGMERRTAAMVAALYGSTGVLGYVVAAAPAEAARASETDGATPLHMAAAGGAANAVAATRLLLAAGASVDALSASGLRAGDLLPRATAAEKAIRLLLKSPAVSPSSSPKKSASPPSPPPPQEAKKEYPPDLTLPDLKSGLFSTDEFRMYSFKVKPCSRAYSHDWTECPFVHPGENARRRDPRRYSYSCVPCPEFRKGGSCRKGDACEYAHGVFECWLHPAQYRTRLCKDEVGCARRICFFAHKPDELRAVNPSAVSVGMQPTVSSPRSSPPNGLDMAAAAAAMMSPAWPSSPASRLKTALGARELDFDLEMLALDQYQQKLFDKVSGAPSPR…	|853|543|
OsC3H34	LOC_Os05g08400.1	LOC_Os05g08400	3	|ZF1:CVYFLASPFTCTKGSKCEYRH|ZF2:CWYWFKGNCVNPSCTFRH|ZF3:CYFYYNSHCSKGDNCPYLH|	MAAAAEGDEDPRWRRCNTDCVYFLASPFTCTKGSKCEYRHADGARFNRRNCWYWFKGNCVNPSCTFRHPPLENLNKTKSLADPLSLCSTSVKAANPCYFYYNSHCSKGDNCPYLHEPLTSNDAVGTSCKATTSNPAVSKSYVGDEMVEESKDTITNPCQDTSCHIKEVPVSINPEFGEAEAVSGALETSTDIDEYMKCSAVSDLNSGDSTMDHTEQDERDSSPGFDVLVDDCLSNKSDLEHQLTTESDNKVLHAEYGIRDPVLYDMYYHDPEYYNYEPEFCGLDDRQGYLYLCQPNGAHEHESEITLGHLLPQNTEVTSDEYDRRFFNPRNFTSSVADTNFVHQHTQIRHISKRRPENRKGAKGKKDCIKRSRCLEPKNSTQQIESMPTRQRKDYLMGE…	|953|743|753|
OsC3H35	LOC_Os05g10670.1	LOC_Os05g10670	2	|ZF1:CPDFRKGGCKRGDACEFAH|ZF2:CKDGTACRRRVCFFAH|	MVRKRRDTARVNPTAVSGGGLSGLYSRASSSPPLHHSGSRRRLRTNTLPRRSWRRGEELESKMMMMGEGAHAPPWQQHVASPVSGVEGGGGRESEVVAAPYHLLDTLRHYLPSNEAAAAEDEEEAAAVAAAVDAYACDEFRMYEFKVRRCARGRSHDWTECPFAHPGEKARRRDPRRYCYSGTACPDFRKGGCKRGDACEFAHGVFECWLHPARYRTQPCKDGTACRRRVCFFAHTPDQLRVLPPSQQQGSNSPRGCGGGGAGAAASPLAESYDGSPLRRQAFESYLTKSIMSSSPTSTLVSPPRSPPSESPPLSPDAAGALRRGAWAGVGSPVNDVHVSLRQLRLGSPRSAPSCASFLPAGYQYGSPKSPAAAAAAALYSLPSTPTRLSPVTVTTASG…	|753|543|
OsC3H36	LOC_Os05g41790.1	LOC_Os05g41790	1	|ZF1:CTFYAQGRCKNGKSCTFLH|	MAGGGRGAGLPAAGEAAKAGRVGVGTTKRARDPSPNSKDPNGVVANLLWRRYSGKVVAEVKASILPYVASTLEAKQVEKGKEEGLTGKTSRERERRKGGFVGVIAAEKKPALQLHGDEKYQKKAGNDPVPPTIDDTSKTGGLHLHGGHVSQSPPDSNALSSQRFGSSSPGGDMKNKTRKRTCTFYAQGRCKNGKSCTFLHEGEVSGSDNQVYGNHGGTGEGSEIQHPSSSKEHQFKNSAGSSQHEIYRTLVHAYGEDNRGLTHPVVKHSCHMLKASHGFKIGGSLTANPTNEVVQLPVVQEKNHEPYFMGHQISLGTNNCLNDMGAYSRLRLDGGKLQFEVAKGDSPRDSHLSRSYLEKNPLKPDYRYQPFDSTISLDPHQYSKKLSAYGGATENLPHK…	|753|
OsC3H37	LOC_Os05g45020.1	LOC_Os05g45020	2	|ZF1:CPDFRRRPGAACPRGSTCPFAH|ZF2:CRAGVACRRRVCFFAH|	MASREHLLLDPAALAVSWADPAAVEIPPELLAALGEYLSARRSDGEAEADAEAEADDEFMMYEFKVRRCARARSHDWTACPYAHPGEAARRRDPRRVAYTGEPCPDFRRRPGAACPRGSTCPFAHGTFELWLHPSRYRTRPCRAGVACRRRVCFFAHTAGELRAGSKEDSPLSLSPKSTLASLWESPPVSPVEGRRWVDGIDECDADAEMEELMFAMRELGLRKVRPSASSVTPVLPPVTDEDGPDFGWVSELVM*	|1053|543|
OsC3H38	LOC_Os05g48960.1	LOC_Os05g48960	2	|ZF1:CPFYFKIGACRHGDRCSRLH|ZF2:CRQFEENSCNRGGYCNFMH|	MAEHLASIFGTEKDRVNCPFYFKIGACRHGDRCSRLHNRPTVSPTIVLANMYQRPDMITPGVDAQGQPIDPEKMQEHFEDFYEDIYEELSKFGEVETLNVCDNLADHMIGNVYVQFREEEQAVAAHNALQGRFYSGRPIIVEYSPVTDFREATCRQFEENSCNRGGYCNFMHVKQIGRELRRKLYGGRSRRSHGRSRSPSPRHRRGNRDRDDFRRERDGYRGGGDGYRGGGGGGGGDGYRGGDSYRGGGGGGRRGGGSRYDRYDDGGRRRHGSPPRRARSPVRESSEERRAKIEQWNREREEKP*	|853|753|
OsC3H39	LOC_Os05g50080.1	LOC_Os05g50080	2	|ZF1:CNKWEETGACPYGDQCQFAH|ZF2:CRMVLAGGVCPYGHRCHFRH|	MQEALLPPAHPGRFYSDFGPKPFGSGDQRLSSPNLLTNGGDLFYGCYSPFSPTRVLSPPPPRRAASFSHCSSSSDSVVDDGDGAGAAAATEHRLHLAHLALQYQEMANRFELCLSHLADAADEAAALRQENAELRVANNDLACRIAKFGGRQSSAIALAGDLRRLRLPKEQTVPALPPPPQSPPAALMNPVAVPEKQAVLPKSISIRSTGYQKLNQGGKHRVSKPVNVGSQRVFVGIDGAEGGEHKVGVKKEEPPMGGLEFEVYNQGMFKTELCNKWEETGACPYGDQCQFAHGVAELRPVIRHPRYKTQVCRMVLAGGVCPYGHRCHFRHSITPADRFSFGH*	|853|853|
OsC3H40	LOC_Os06g07350.1	LOC_Os06g07350	1	|ZF1:CSFYVRGECTRGAECPYRH|	MAHRLLRDAQADGWERSDFPIICESCLGDNPYVRMLRAEYDKECKICARPFTVFRWRPGRDARYKKTEICQTCCKLKNVCQVCLLDLEYGLPVQVRDTALAINSNDAIPRSDVNREYFAEEHDRKARAGIDYDSSHGKARPNDTILKLQRTAPYYKRNRAHVCSFYVRGECTRGAECPYRHEMPETGELSQQNIKDRYYGVNDPVALKLLGKAGEMPSLTPPDDESIRTLYIGGLNNRITEQDLRDQFYAHGEIESIRMVLQRACAFVTYTTREGAEKAAEELANKLVIKGIRLKLMWGKPQAPKPEDDEAGRQGHVAHGGMLPRAVISQQQSGDQPQPPGMEGQQQAPSGSYYFNIPAPPGAERTLYPSMDPQRMGALVKSQEGDGKPGPQQAAQAQA…	|753|
OsC3H41	LOC_Os06g21390.1	LOC_Os06g21390	4	|ZF1:CKFFMHGACLKGEYCEFSH|ZF2:CTFYQKGSCSYGSRCRYDH|ZF3:CSFAAGGNCPYGEECPQMH|ZF4:CKYFDFGTGTCPFGSSCFYKH|	MSTKRVLCKFFMHGACLKGEYCEFSHDWNDQPNNVCTFYQKGSCSYGSRCRYDHVKVSRNPTVAPPPSSSTTTRASSSLQPLSFGRPHHVGYQADSSNPRQQISMDVLAHSGSKPVWRNDFQHESVLEDGIDWSISPTVQNQTTLSPADLPICSFAAGGNCPYGEECPQMHGDLCTTCGKMCLHPYRPDEREEHTKLCEKNHKRLESLKRSQEIECSVCLDRVLSKPTAAERKFGLLSECDHPFCISCIRNWRNNSPTSGMDVNSALRACPICRKLSYYVIPSVLWYFSKEEKLEIIDNYKAKLKSIDCKYFDFGTGTCPFGSSCFYKHAYRDGRLEEVILRHLDADDGSTVIAKNIRLSDFLSRLHL*	|753|753|753|953|
OsC3H42	LOC_Os06g32720.1	LOC_Os06g32720	3	|ZF1:CSYYVEFGSCKFGMRCLYNH|ZF2:CLHYLRFGRCKYGMNCRFNH|ZF3:CSYYMNRGICKFGSNCKFHH|	MMQILCECCNSDHRSSSTPMATTTSSSASDPAAISPTPSQQHASSTVKTLDDRRPAGTSSSAGETEPKAAVEPQEYPRRPGVPDCSYYVEFGSCKFGMRCLYNHPAKHAGGCDKLEHPQRPGEHDCLHYLRFGRCKYGMNCRFNHPPDRLPQQQVYFPWKACHCHHSEGKSEAEHVKLNFLGLPLRPGTGLCSYYMNRGICKFGSNCKFHHPNSGSGHEKWDGSLQTNQISSGVNIYSVLDHGELNEQPVPSKDDFQVSFVQNIVGFNFYIWCDPELAP*	|853|853|853|
OsC3H43	LOC_Os06g32860.1	LOC_Os06g32860	3	|ZF1:CSYYVKFGSCKFGISCVYNH|ZF2:CSYYVKFGSCKFGMNCRFNH|ZF3:CSYYMNRGICKFGTNCKFDH|	MPQDDDWFWGRPTPVVVGDGETTSKPKPPVAGKTKKVEEQHPRRPGEPDCSYYVKFGSCKFGISCVYNHPDPRPQHGADDKKPAEQFPRRPGEPDCSYYVKFGSCKFGMNCRFNHPPRMPVPPQQEYFSGNACHCHHIEGKSKVEQVKLNVLGLPLRPGTGLCSYYMNRGICKFGTNCKFDHPDPGSDHEKWVVSSNANQVSSQVNIYSVLDHGESNEHTFTSEEVHQPGIPSFHQRISYTRDQLLQLCQNVEVPKDILKFCQDINVELNGEDKISGFGAEKDHVQTPSYKRFDATDSRDWHSWSAQTNWEQKFWDNFSEAKEPYSLGWKQEKFNKPDQSSFHFDSKDQWLKFIKCTPCKSTLIKAEVPLSIQRGIISGKDEVLKTLKSILNTFSPKMF…	|853|853|853|
OsC3H44	LOC_Os06g41390.1	LOC_Os06g41390	2	|ZF1:CNKYNTAEGCKWGSKCHFAH|ZF2:CENFNKGSCTFGDRCHFAH|	MLLVDGEPVSASASPTFGSSRGGSGGRELVAALMGNPGLRAASERLRAEPERRISSGPEEDDADAAAAAAPRHVYVFQREFATVDPARVELVGTDEVTTCVGVVIRNNKTGMTSISHMDFPKIVEGGLKQMLELLGDDNAPFDVHLIGGFDDVSTKVVHSAGRKHIKQEGYSYPLCCRILEVLYKSRQQFHLRTFCVLGSNTTTDSYGNTRPIIGGFVVETSSGAVNPASFEMNSRCPDEIVRRIRVSVSSYDPNWQGRLLETYDTHSDAFEIAPACWMPDWAEMASSLNQLSDSEVLLQCSTSPAAEPPHFVENERRIWRYLIENPYWQDTFPKYKPRVFHRTSDGSTSGCPFGSSCHFLHNFPGGYQAAAKMTSHGGTAVAAPPGRMPLGPGAPNGP…	|853|753|
OsC3H45	LOC_Os06g46400.1	LOC_Os06g46400	3	|ZF1:CRHWLRGLCMKGEACGFLH|ZF2:CRFFRDFGECREPDCAYKH|ZF3:CNMYKMGFCPNGPNCRYKH|	MDDGDLSFDFEGGLDQPPAGGGGGPAPHSSDPGGVGGGGGGGGPGDGGGHGRGRGRGSYRQTVCRHWLRGLCMKGEACGFLHQFDKARMPVCRFFRDFGECREPDCAYKHSYDDVKECNMYKMGFCPNGPNCRYKHVKLPGPPPPVEEVLQKILQIRSFNKFNQHRHNNYNQQGERPQHPQGSGLPNQNSIDNTTTTTAQPAVGQQAQTTNQQPPQQQQQQQQQQQQQQKPNTNDQVQSVPNGSSNQATRIATPLPQGPSRYFIVKSCNRENLEISVQQGIWATQRSNEAKLNEAFESIENVILIFSINRTRNFQGCAKMTSRIGGYIGGGNWKSAHGTAHYGRNFSIQWLKLCELSFQKTHHLRNPYNDNLPVKISRDCQELEPFIGEQLASLLYLEP…	|753|843|753|
OsC3H46	LOC_Os06g49080.1	LOC_Os06g49080	1	|ZF1:CRNFQRGSCKYGAQCRYLH|	MSRRQEICRNFQRGSCKYGAQCRYLHASPHQQQQQQQAKPNPFGFGTGSRQQQQPSFGSQFQQQQQQQQKPNPFGFGVQGANAQSRNAPGPAKPFQNKWVRDPSAPTKQTEAVQPPQAQAAHTSCEDPQSCRQQISEDFKNEAPIWKLTCYAHLRNGPCNIKGDISFEELRAKAYEEGKQGHSLQSIVEGERNLQNAKLMEFTNLLNSARPSQTPSFPTMSSFPEVKNNSSFGASQTNGPPVFSSFSQIGAATNIGPGPGTTAPGMPASSPFGHPSSAPLAAPTFGSSQMKFGVSSVFGNQGSGQPFGSFQAPRFPSSKSPASSVQHRDIDRQSQELLNGMVTPPSVMFEESVGNNKNENQDDSIWLKEKWAIGEIPLDEPPQRHVSHVF*	|753|
OsC3H47	LOC_Os07g04580.1	LOC_Os07g04580	2	|ZF1:CSKWRKGRCHNGAACRYSH|ZF2:CPELAAAKGWCRYGLNCKYCH|	MADPNGRRRLPTGDPDQANASPSRRVSAVDGVTGGEGRPTYSHFPPGAYEPTDVAYGIRDAANDERARARARARHDQGGGAHDHHHDRPRQDQRGEAHLHDLPGEKSEVPDVGPSDQQGKEASDTDMAPLAALAKRSYDVNFPPLHEHRAAPFPAPAPAFAPAPAGTMGSSSAQVQGDGAPDNHDHDPRHLPRQDQSGGAHPDDLHGEKTIGSGSDILDDSKRGMINAGPQHGRITTSNGGSGSGSDKGKGVSYAGDKPASSSSSSSSAGQQGSDTDKTPSAAAASSYAVNFPPLLPAPAPVPAPAPAPAVAGAMGVANAHHKIALCSKWRKGRCHNGAACRYSHGEEEQRIVPEMRVGGGGRPCPELAAAKGWCRYGLNCKYCHGGV*	|753|953|
OsC3H48	LOC_Os07g04650.1	LOC_Os07g04650	3	|ZF1:CAEYYSRGLGCPRGNTCKYAH|ZF2:CKTFTSGGLCLFAANCRFAH|ZF3:CWYFFSGQTCPRGDTCGFRH|	MADSEDGDHVATTTTEQRYDDDGHLVPSSGGQEEEGSGGRDVVVPGGHVAEDYRSGVGVPVGRDAGGATSSPPQPVHVTPSILVGSIHAPVFQGELVGMKFGVGSGSMGAGTSATRRLPATGFGALPTSSMAEDSADHADDDHLAEEEEEEEEEHYIDDGPLVPSSGGQEEEGSGGRHVFVPGGHDGEEDHPDDLVADLDLDLLVDGVVGPVPGGHLNADAPAFVPTTRGRQDLYSALSSSAPAAGYRYRHYITSSALAEAGHVSPFLGLPYATAFDSPLDRELVGPSSAPPPCSAASRAWLVRCSSPLSDSEWTRRSILAREAAHTPASTVTGRGRFEFVPIPGAPYAPPPSFAPIAAGAGPAARPLQQLAFGLEEHKTKLCAEYYSRGLGCPRGNTC…	|953|853|853|
OsC3H49	LOC_Os07g18050.1	LOC_Os07g18050	1	|ZF1:CSFYVRGECTRGAECPYRH|	MAHRLLRDAQADGWERSDFPIICESCLGDNPYVRMLRAEYDKECKICARPFTVFRWRPGRDARYKKTEICQTCCKLKNVCQVCLLDLEYGLPVQVRDTALSTNSNDAIPRSDVNREYFAEEHDRRARAGIDYDSSNGKARANDTILKLQRTAPYYKRNRAHVCSFYVRGECTRGAECPYRHEMPETGELSQQNIKDRYYGVNDPVALKLLSKAGEMPSLTPPDDESIRTLYIGGLDSRVTEQDLRDQFYAHGEIETIRMVLQRACAFVTYTTREGAEKAAEELANKLVIKGVRLKLMWGKPQAPKPEEDEAGRQGHVAHGGMLPRAVISQQQSGDQPQPPGMEGQQQPASASYYFNIPAPPAAERTLYPSMDPQRMGALVESQEGDGKPGPQQAGQGQA…	|753|
OsC3H50	LOC_Os07g38090.1	LOC_Os07g38090	2	|ZF1:CPNFRRPGGCPSGDSCEFSH|ZF2:CKEGAACARRICFFAH|	MGELADLVVVPSQPPLAGGRRDRLAALLELAAADDVDGLRGALAEGGEEAAELADGVGLWYGRSKAYEARTPLMVAATYGSAGVVSLLVGLGGCVDVNRRPGADGATALHCAASGGSRNAVAVVKLLLAAGADPATPDSAGRFPADVILAPPASPDALGDLEVLLGRRRALAVATSVASGSSSPPLSSSPDEGNRSPSSRSSSLSPITVDRGKKEYPVDPTLPDIKSSVYASDEFRMFAFKVRPCSRAYSHDWTECPFVHPGENARRRDPRKHPYTAVPCPNFRRPGGCPSGDSCEFSHGVFESWLHPSQYRTRLCKEGAACARRICFFAHDEDELRHVPHNSGAGLLSPRASSSIDMTAAAALGLLPGSPTRHFAPPPVSPSAGSNGGAAAAHWLQGS…	|853|543|
OsC3H51	LOC_Os07g39440.1	LOC_Os07g39440	1	|ZF1:CHFHFFRGYCKKGVNCQFFH|	MATNQEMAMNKCSVLLNRAREFEPSRANGGYILSTSSYPQIRQYAASPDEHLRSLPSLLPPPPGQELPLAYLRAQRQSSGNYRGIQAQRRPLIDQTGALQSSFPESICLKEELQSLSMPRNSPNAGRNLVGHPHSSSKSSSKPCHFHFFRGYCKKGVNCQFFHGSVPELHNPRQVHPFASLSKLDMEIRELLIGIPPPVAVDRLPSMYFEKYGKPLRPDGWLTESQQHGRTGCSLTSLLMGLNTIRVVEREHGQYHVVLVEDARKKYMDCLGLAHSCNLMDTGTGSNQIYMTFPVHSKFTDDDVENYFKYCLNFIVTRQFGPVSGVRIPYQEKRMFGFVSFLYTETVRLILSKGTAHFICGLRVLVKRYMEKSELRKIYRKNKQFDYREHRTSGFGVTN…	|853|
OsC3H52	LOC_Os07g47240.1	LOC_Os07g47240	2	|ZF1:CPDYRPREAAPGAVPSCAHGLRCRYAH|ZF2:CSAGTRCPRRICFFAH|	MAMHHMHDVFAQTTSIIGHEEEEVTIDPTKWGAWAHRGHRLWASMSEDFWIHVYKVQRCPRSSSHDWTSCPYAHKGERARRRDTRRFAYAAVSCPDYRPREAAPGAVPSCAHGLRCRYAHGVFELWLHPSRFRTRMCSAGTRCPRRICFFAHSAAELRDDPNSIASAILTPMPMPMPMSIPMRTPDADHHPRVSAMRDQLDLIEEAMRNRLRLYSNANANANVGSSSATAVATTTIPVSTLANGEGSTGKRCGCRRCVEEEDALLNGYPHYDLIMDLVDE*	|153|543|
OsC3H53	LOC_Os07g48410.1	LOC_Os07g48410	1	|ZF1:CLYYARGYCKNGSACRFVH|	MDAYEATKVVFSRIQALDPDHAAKIMGFLLIQDHGEKEMIRLAFGPEALLHTVMAKARKELGLLPASGPGTPTSVAAAAAAAHSPFMLSRQNSGRCGTAPSPLSVSSPSSWAPPPVFSRNNSISNGAGEEMVGLGDELISPANGGGPPSPFFGGDPLMDELQLQDQLAFLNEGGVPAGHQMPMFDGGECRSPGGGDGGLFSYNLGWANGGPGHRRSASVSELCLGGADGLGWKPCLYYARGYCKNGSACRFVHGGLPDDAAGKMDPSAVEQQCQDFLIRSKSQRLAAAAFPYSPTGSLPGSPSAATKCLSLLLQQQQQQNESQRAAAAAALMLGGDEAHKFMGRPRLERADFASMMNPGSRQIYLTFPADSTFREEDVSNYFSIYGPVHDVRIPYQQKR…	|753|
OsC3H54	LOC_Os08g03310.1	LOC_Os08g03310	1	|ZF1:CHYFSKGICKNGQNCHYSH|	MRCDRCARDTIHPIESRALDRSRILFLLCCYKRRPRFRFHVHQWWWWVAMEVPELVKLAFARVQRVEPEHVGKIFGVMLLREPDEDELVQLAYGPEATLLAKIEDTKAALTVIYARCSAAAAHGPPGGGGVGVGGGGGYHQQPQQLFSRPPVPACGGVRHHYSPAAAAAAAFGYQVQSPQYWPDSPPAPPTKAAQQEFAPPGLVVDASAEGPYPLRGGQHVLDDNNFGGGYYYPAGEDAFPNGGGGGGGSPARARRSNGLSTRRPCHYFSKGICKNGQNCHYSHHQVYQDALAGAAINGDVYNHQPGGVTPGSLETLEMEITELLNSRRGQPVSIASLPTLYGEKYGKGLQADGYLTESQRHGKAGYSLTRLLSRLNKIRVIERPHGQHSVVLAEDAAK…	|753|
OsC3H55	LOC_Os08g04170.1	LOC_Os08g04170	3	|ZF1:CRDFVAGRCRRGSNCRFPH|ZF2:CHDFVKGRCSRGANCRYVH|ZF3:CKFFANGGCRRGQNCPYLH|	MTGETRKERSKWDTKGPPDIVEISEDESLPMNMDDHKKGNDDHRKGSDLLPSQDFGHGNDKQIGESLNLKSTVSMHHGSAGHEQDRADGLNKDIKERSSKASSERLPLRMGDEDHNKNDWHNRGFEKAAGNQGMSRYADDRRRGDGWGTTLSRGYSSRISSSGPDAWKRSRSPLSPRGGWNRSRRNRSRSRSRSRSIGRGRGRSRSRSRSPYFSDRGSEWRVERSRSSGGPALPCRDFVAGRCRRGSNCRFPHEDGVRRQFDEHYPVDSREKYGHQNRDFMDPREQDDYLRNRPPRGGHYDEGTWERSEPRREYRSTMPCHDFVKGRCSRGANCRYVHDDSTPHGGWRDEVRDNAIGRSGPDSSYGNRTEHRRTNKNPCKFFANGGCRRGQNCPYLHEE…	|753|753|753|
OsC3H56	LOC_Os08g06330.1	LOC_Os08g06330	3	|ZF1:CCKFRAGTCPYVTNCNFAH|ZF2:CKKFYTDEGCPYGDACTFLH|ZF3:CNKWEMTGYCPFGSKCHFAH|	MDYTNAIHIIPDAAGPDAWANAAAQGGDAGIWATEDDYNSQWNADGGGGGSSRAGSEQPPPGKKSRGGGGGEGGGNTSKSRAIGKMFFKTKLCCKFRAGTCPYVTNCNFAHGMEELRKPPPNWQEIVAAHEEATEAREEHQIPIMTSSGPTAGGDAGCGGGGGGGSGRAYKGRHCKKFYTDEGCPYGDACTFLHDEQSKARESVAISLSPSVGGGGGGGSYNSAAAAAASASAAAGNGPMQKPSNWKTRICNKWEMTGYCPFGSKCHFAHGAAELHKYGGGLVDIDSRDAAATPDSKQAVVSAKAPAETAAASTTVLPHADVYHLGVQAQRSTIAGQRSGQVQRPIQKWKGPDKISRIYGDWIDETE*	|753|853|853|
OsC3H57	LOC_Os08g38370.1	LOC_Os08g38370	2	|ZF1:CPDWCRTGHCSSGDGCEYAH|ZF2:CRYWLAGKGCWYGDKCRYKQH|	MADMKQEEDELAVDPGVGAVCDPVTKLRFEAIVCLLDRIPITLQQIDMFGQDVAFRTKRIGNIEALLDFLKGSAAATWGARAGAGEPIDASSPELHRLVEDAETAYRDVRGLQPRMVVQMPRVFHKVCLPKLHQLLVIARRLLAQNVALRRLLLQPVGCDVSPMALAEAAVSSDDFERHGRNKVVIDEFGYEDLLRRRHTGHESQNDADDAEQHGREVREGEYEDLILMRHRDTSHELLQDDARRRRADAEAEQQGGDGEVRDEYEDYLCRQLGAVYSGPDQIYEHDMRGPEPAHSPNTPDQIYVPCERMLPYPSNCDNAEDRIHMACLALKNLVKDMEGIYSPRGTLWQYLEDVISLAHALFLENTKLHRFTDQASHQDLPLQPPQGFPFQQQPQHDG…	|853|854|
OsC3H58	LOC_Os09g13530.1	LOC_Os09g13530	1	|ZF1:CMKWREGRCHNGVACRYAH|	MDSAAAERPSSYAVNFPPLLPAPAPAVAGAMGVANHKSVLCMKWREGRCHNGVACRYAHGEEDQRIVPEMRVGGGGTSMHARSSPPRDGASSGSTASIAMAACRIEEQRHGRGGESFILPRSRRKRQALGSGSARSTAPTPPRAHTTPPCSRSVAAPRASTSPLRPSPVPPPATLHSAADVQRSVARALEDFEQRESSSSVFPLAIDIVAEDAMTATSEPSATSDDDAITTTTSSSTTDADELDAAVAAPPK*	|753|
OsC3H59	LOC_Os09g19940.1	LOC_Os09g19940	2	|ZF1:CFKFTSSGSCPRGSKCNYRH|ZF2:CFDFLNKGKCEKGPECRFAH|	MAAAAASPSPATPPRILLAGDANGRLHQLFKRVTSVNQSTGPFHALLCVGQFFSPDAGDGDGGGGGEVADYLEGRAAVPIPTYFTGDYGPAAPRLLAKAASSARGFSPGGIQICPNLFWLRGSARFTLHGSKGVFYAREPYVSDSAAHVTRFIGLANVGNKEKQKFIHAISPTPASTMSSVDIHARPPNTTLSPYISPAKSVPVEETPKRPAEDADLQYWRYDVKKQRHGEAGGNRLCFKFTSSGSCPRGSKCNYRHDEEAREHYNRNVCFDFLNKGKCEKGPECRFAHSLSDEGAVRDTKPRSERRRVESSCWFCLSSPDVESHLVISIGEGYYCALAKGPLVPNHVLVIPVEHCSSTLKMPVEAEAELGRYKDALAKYFEKQGKIAIYFEWVSQQSR…	|853|853|
OsC3H60	LOC_Os09g31482.1	LOC_Os09g31482	2	|ZF1:CPFYFKIGACRHGDRCSRLH|ZF2:CRQYEENSCNRGGYCNFMH|	MAEHLASIFGTEKDRVNCPFYFKIGACRHGDRCSRLHNKPSVSPTLLLSNMYLRPDMITPGIDAQGNPIDPEKIQADFEDFYEDIFEELSKYGEIESLHVCDNFADHMIGNVYVQFREEDQAARALQALTGRYYSGRPIIVEFSPVSDFREATCRQYEENSCNRGGYCNFMHVKEIGRDLRKRLFGHLHRSRRSHSHGRSRSPSPYHYRRDYDRRSSSRSRDHDDYYRGGSHDYYRGGSRRSSERHRSSYDSDGSRRRHRSRTRSPVRDGSEERRAQIEQWNREREAAQV*	|853|753|
OsC3H61	LOC_Os09g36090.1	LOC_Os09g36090	1	|ZF1:CYSILDKGYCKNGEHCNFSH|	MDHIAEEETVGVAEDPGLADVGKADETKEEGGGAGVHLDETRVAVDDPTEVRASQIDDGTAMVSVLGGDGDSFVEQDGQDTSGGGACNEGNEPEEDARVQVRLDDTSAAVDEGGASLIDDVMNTLPVGGVASFDDGPQTDKNAQDEGALIDVVSSTVLNDASIDLVKASDSVSEEGTGMDILVQPGEDIKEMVTIACDAATDDEGRKVDAVSSSSDRNEEVVGAAGLDETDEDMRLGTVGLSGDDNVANEAAAAAAGGADDEDLKMDGVITAGDKDVENGKADNADGVPEVNVVAISRDNSAENEAAAAGDDGADEEGIQMNVLNTTRGEGEEDDEAAQNVVEYAVDGTEELETIGLTGDDKAEKEAAPAGNNSADEEGMQMDAVTTTGAEDEDGKADE…	|853|
OsC3H62	LOC_Os10g25220.1	LOC_Os10g25220	1	|ZF1:CFIYQQQGWCPYGENCKFMH|	MAAPAADDDDHRAALPREEDDGEEEEGSEEEVESDDEEEEEGEGYDWSEEDDPEAASLAGICDPDAGSYDDPTFDPAADGDLEVDAVLRSRMARMSLSSARKDRKGSRMPKMGKEEMDLLAMVDKLMHDGQLEKLKVYECKAYLRMHKLRLSGNKEVLLTRIRGQIEVKTMGEVKYPVSSFVLNCQGDSCKGDVVVFEQNIYKRKKGAPRGVKGHLCGQRTNAGRIIKESYGTKKQQHTFTIEILWSRGYKPWPPLHPLLIKGRNLYKDKTMRQPWLDEEERNRALQEKHARGYVARKTREVRIKDKENERMRRLNRNKENKSKGQDNMNKKSSQAVFPQHTVTTNTVQKRAEKIIPSLQHGESGNSSQQHLSSKQTPTEQLLHYLPQFPHPQQHNEVL…	|853|
OsC3H63	LOC_Os11g28270.1	LOC_Os11g28270	5	|ZF1:CSYYMRTGLCRFGMTCKFNH|ZF2:CQYYLKTGTCKFGATCKFHH|ZF3:CAYYLRTGQCKFGSTCKFHH|ZF4:CQFYMKTGDCKFGAVCKFHH|ZF5:CTFYSRYGICKFGPNCKFDH|	MAAAPSAGGVGEGSSSSAAAAAAAAAATIGPHVVDEEAMWQMNLGEAMEAGPYPERIGEPDCSYYMRTGLCRFGMTCKFNHPADRKMAVAAARMKGEYPQRIGQPECQYYLKTGTCKFGATCKFHHPREKAAIATRVQLNALGYPLRPNEKECAYYLRTGQCKFGSTCKFHHPQPSNTMVAVRGSVYSPGQSVTSPSQHTYPGAVTNWPLSRSASFIASPRWPGHSSYAQVIVPPGLVQVPGWNPYAAQIGSSSSDDQQRTAGGAQYYTGSRHSETPNMGDQGMFSSYQAGSVPLGLYTVQRESIFPERPDQPECQFYMKTGDCKFGAVCKFHHPKERIIPTPNCALSSLGLPLRPGEPICTFYSRYGICKFGPNCKFDHPMGTVMYGLATSPTGDVSA…	|853|853|853|853|853|
OsC3H64	LOC_Os12g03554.1	LOC_Os12g03554	1	|ZF1:CRYYMKFGECKHMTFCKYNH|	MEKYLEDELPGDRVECLRQVEFEKDCWGETGMQLPCRLNKPVKPSVLDAQSLGVSLIAFRTLSSVKHTSRLCMTGRLGLKKGCLLVEEVGVCIPLFEPGDQVGQLRSTQTTSKRKAASRKGQREQRVNARLQEERRKDMAFAESIWTFMPGKKGSVVQGPNTRTLTNAHDGILDDINCAQIAGKHVGDHSNCANVIKAGVISLLGKLVQYPERPGEPFCRYYMKFGECKHMTFCKYNHPKDRFSCKTTNTIRSESLCLHDQQTTILENQFGLPSLVDKATANTTNLVASASSSMTPDEIGEGKNNPDEVFVCICGEKLLFHTNFNTTAVKELVVFALQRRNIKYCDIYVTWLIPMEYERMDELIDRAVRDNNNDLFYYVNLPPELINPYKDTWVTFLSD…	|853|
OsC3H65	LOC_Os12g18120.1	LOC_Os12g18120	5	|ZF1:CTYYVKFGSCRFGMKCKFNH|ZF2:CKYYSTPGGCKFGKACKYLH|ZF3:CPYYMRTGSCKYATNCKFHH|ZF4:CQHFVKSGFCKFRMKCKYHH|ZF5:CTYYGRYGVCKFGPACAYNH|	MADADARAPPKSDPGATPIGSISPSSAAPAAGEDEVEVEVEVEEQLAGLAIADQGEELLLPKPTGWEDGPVVVAGDEVSGGEKLPGEVAAAVGVEGAAADSRPRFPRRPGEPDCTYYVKFGSCRFGMKCKFNHPARKKKSRVKGSNGGSGSGGSNSSSNKASSPDDEQQAPKEEYGSYVPDISPEVDSLGFADKGSASNLENFKKYSYEIIDVKKGRVEPKELKVAKEKRKEFISEGSSQEECKYYSTPGGCKFGKACKYLHRDGKEGKTDAEKVDLNFLGLPLRPGEKECPYYMRTGSCKYATNCKFHHPDPSNVASKDPQLEHENGDAPQQDVQGSSSQPNASIWPDQRTVNEHHVPFIAPSPSYSAGMLPPQGMYPPPEWNGYHQVPLNPYYPPGV…	|853|853|853|853|853|
OsC3H66	LOC_Os12g21700.1	LOC_Os12g21700	5	|ZF1:CSYYMRTGLCRFGMTCKFNH|ZF2:CQYYLKTGTCKFGATCKFHH|ZF3:CAYYLRTGQCKFASTCKFHH|ZF4:CQFYMKTGDCKFGAVCKFHH|ZF5:CTFYSRYGICKFGPNCKFDH|	MAAGAGAGGGGGEGDSNGGGTSPGGVSAAAPAIGPHHLGVAAAEEAMWQMTLGGGESMESTPYPERIGEPDCSYYMRTGLCRFGMTCKFNHPPNRKLAVAAARMNGEYPYRVGQPECQYYLKTGTCKFGATCKFHHPREKAALANRVQLNVLGYPMRPNEKECAYYLRTGQCKFASTCKFHHPQPSNTMVAVRNSMYSPGQSATSPGQHTYPGAVTNWTLSRSASFIASPRWPGHSGYAQVIVPQGLVQVPGWNPYAAQMGSSSPDDQQRTPVTTQYYGSRQSETGGMGDHGMYQSYQGGSVPVGVYTVQGENIFPERPDQPECQFYMKTGDCKFGAVCKFHHPKERLVPAPNCALNSLGLPLRPGEPVCTFYSRYGICKFGPNCKFDHPMGTLMYGSA…	|853|853|853|853|853|
OsC3H67	LOC_Os12g33090.1	LOC_Os12g33090	2	|ZF1:CPEFKKGAGCRRGDMCEYAH|ZF2:CKDGVGCARRVCFFAH|	MGEPGGAEAAVSARLLELAADDNAAGLGELLAAWPSLADEPAPWYTPARGAEPLTPLMVAAVYGSVGCLDALLSPPYLVDPNRASASSLSTPLHLAAAGGSASAPAAVSRLLAAGADPALLDHLQRRASDLVALPPNSLPLKNHLLSLLGARKEWPPDPSLPDIKNGAYASDDFRMYSFKVRACSRAYSHDWTECPFVHPGENARRRDPRKYHYSCVPCPEFKKGAGCRRGDMCEYAHGVFESWLHPAQYRTRLCKDGVGCARRVCFFAHTPDELRPLYVSTGSAVPSPRGALEMAAAAAAMGMGLSSPGSSSFTPPLSPSAGGGGGGGGGSGGGGAWPQQPSVPALCLPGSAGNLHLSRLRTSLSARDMAVDELLAAAAAAADYDGLVASPASIRSAR…	|853|543|

## Sheet: B.oleracea
Additional file 3-3 Detailed information of CCCH gene family Brassica oleracea
Name	number of CCCH motifs	CCCH motifs	protein
Bol043494	1	|ZF1:GFKPCVYFSRGLCKNGESCKFVHGG|	MDSGDPTTLLLTKIRILEPDYAPKIIGYLLLQDFSEKDLMRLALGPETVLQSIILKVKGQLGLFTSPSTPTSPSPFNPISRPPINGRGGGGGGGSPLSNGFMDFRRNSPSSSPSPTSPWSVNSVSFTNGSILKPLSSHQSNGDAAGAESDLLEDQQLNDYLSFLDDSKTEEAVDLTDYSVNNGETHLLHRRSFSADASFGSGEDGFGAGFKPCVYFSRGLCKNGESCKFVHGGFPDNADGNGIVADSSRKVESFGRQHEEMMRLKMAYQQQRLASQLLGRVPQMSYEKRMEFLLHQHALRDGALPFGDERYWSSSPGRLERMELMAMQFGDLSNSAARQIYLTFPAESTFKDEDVATYFSLFGTVQDVRIPYQQKRMFGFVSFAQPETVKAVLARGNPH…
Bol027301	1	|ZF1:KRPAYPCKFFAQGRCTKGNSCRFLHVN|	MSDSDMDIDDDEVQVQVQPTAAGESRLLARPIEASNSQNDVKKHSDEQLKIINGNLQPNLSGNSGKNPILEGEKGTILPSLRFPAPGQSFPLVNGPEQSKIINGYLQPNLSGSSGKKLMLEGEKDTVLSRFPAPMQTLPPANGPEQKRPAYPCKFFAQGRCTKGNSCRFLHVNENMNRTSQQQVVNNMAGTSGIQSIEERRPLESKEGVRFSMLSTNGVTSLVNPPAGQRVFPFTNEMRFMPSLENMGRGSLQKCGAVFTENRPVFGNSTSSFPLRSSFVQEHGSFITSNRQTDMGSSGPAWTGSVFSSAPLNQYASPFGNFENRNDINESGSLPMEQALSVPSVQDAEVDTTSDKKEVSSNDWEPSEPFRPSFTIPPYILPSSDALYDPFMDIENPEG…
Bol042539	1	|ZF1:EFPVKICHYFSKGHCKHGNNCRYFHGQ|	MNFTESMNVVHNRIQQLEPENASKIIGYLLLMQEHGDRDMIRLAFCPDSVMRSMINFVKCELAKDPRYHSPPSDHLPIRNSFGTFTGSSIQPPSASVSPPSRTGVWENSTEVDSLQFLNFDDSMTSPEFSSGFFSRDHQCLPLRTSRRSPSLPEFPVKICHYFSKGHCKHGNNCRYFHGQIIPERESFSQMFNPNNVSDEEHVVSPGSLEKLEGEIIELLKSRRGAPISIASLPMMYFEKYGRTLQAEGYLTESQRHGKAGYSLTKLLARLKNTIRLIDRPHGQHSVILAEDVPKFVEYMEERNEHGAILAGSKQIYLTFPAESSFTEHDVSNYFSKFGLVEDVRIPCQQKRMFGFVTFVYTETVKHILAKGNPHFICGARVLVKPYREKSRSSRYLDN…
Bol024375	2	|ZF1:RPGEPECAYYMKTGGCKFGSDCKFHHPR|ZF2:RPGNPVCASYYYTGNCSSGATCMFDHPS|	MEILFEKYLTTADLSWLNIFLFGANEEVVEYFGLATVFARGAEMILRVQDEEGKPWEFGFLDVNIQFYQLTNGWSNYVKEKQLGVGDIVFLQRIFTDSSRLFIGFSRREAALDGTSSDKLKEVNSPLPLRSHVHSVTEFDPVLVFSCAANQESGERYFISYISTELCLRGFTPLIYDLTRGTLTGCLELPHRSRVGIIIFSNNYASSRQCQDNFVAIMDHSKANSLVLLPVFFKVKVTDIRGQSGSFGRAFSQLENSIQASQVPTFTFIDKHQYMKGGEVILAKNIVSNVCLLLSSENNMKLRGRLQMNSVLSLLYCSQSSAPHIVGLWGMAGIGKTTIAREIFRTQADRYDVCYFLPDFHIACQMRGLSHLRDEFFSKIYGEEKVTVDACDTKLSFLR…
Bol008380	1	|ZF1:WFKTSLCSYFRRQGSCSHGDACKYAHGE|	MTSSSVDELPSAAETLTYQIPSDTTPIDPIPSSNDVEAVGEKRKRDDDDDEKTTNLESSTPSPWFKTSLCSYFRRQGSCSHGDACKYAHGEKELRQKPDNTWDPTSERGKKVKMMSEKSAEEEEEVGDVMFTEEMMDDNDGEEGGVHDLSLSKCLVHLPTKWQSDDLKTFLREQGVEYKFAKKRRGMMVGFLTFENAEQLKNGVEVLEGKNVNNKSLKIANVLPRTFDKNGAKNPAAKLKSAREAVTPLADLSYADQLEQKKASIAQMLKKLTRNARKACPNGKSLPEWVLQSREIGGLSCKLEGIIESPLVNGYRNKCEFSTGYSVEGKLTVGFMLGNFSAGVTAVEEAVNCPNISKLACRYASIFQSFLEKSRLPVWNRFKSCGFWRQLTVREGSKP…
Bol025009	1	|ZF1:GFGGVPCSYFARGFCKNGSSCRFVHSD|	MGLLLLQDHGEKEMIRLAFGPENLVHSVIAKGKKELGLMSCSRPLWSQEELISPKNNTRGSSLNPASLPFYANGGGRSFKEMTNEFEFMDDVNLGSVHARSGSCGFDGLGYGDSDLGFGGVPCSYFARGFCKNGSSCRFVHSDGGGELVGSPSRMELLRSNSVPPRLAHQFMTRSSFSPKGVNLQNSDAQRAAALMMGDEFQKLGRWRPERIDLSAMACPASRQIYLTFPADSRFREEDVSNYFSTFGPVQDVRIPYQQKRMFGFVTFLYPETVKSILAKGNPHFVCDSRVLVKPYKEKGKVPDKYRTNQTTELELSPTGLDSSPRDVLGGRGFYNNAQDVMWRSKFEEEILELQSRRLMNLQLLDVKNHFQLNSSSTHIRSPNPFSQTLVSPRPGAVK…
Bol043484	2	|ZF1:HYTCVPCPDFKKGSCKQGDACEYAHGV|ZF2:QYRTRLCKDGTSCNRRVCFFAHLK|	MCGLSKNDAELEHSFSALLEFAADNNVEGFKHQLSLVPCINQMGLWYRRQRFVRRMALEQRTPLMVASIYGSVDVVKLILSFPEAELNLSCGPDKSTALHCAASGASVNSLDVVKLLLSAGADPNILDAHGNRPVDVLVASPHAPGLRTVLEEVLKKDEDPSSSLGSSLRSLSSSPENGSSLLSLGSVSSPTKVDASEKKEYPLDPSLPDIKSGIYSTDEFRMFSFKIRPCSRAYSHDWTECPFAHPGENARRRDPRKFHYTCVPCPDFKKGSCKQGDACEYAHGVFECWLHPAQYRTRLCKDGTSCNRRVCFFAHLKEELRPLYASTGSGLPSPSSAAATMDMASVLNMLPGSPSSAPISPSATMGWPQQNNIPALHLPGSNVQLSRLRSSLNARDII…
Bol023381	1	|ZF1:RNRAHVCSFFIRGECTRGEECPYRHEM|	MAHRILRDHDADGWERSDFPIVCESCLGDNPYVRMTKAEYDKECKICTRPFTVFRWRPGRDARYKKTEICQTCCKLKNVCQVCLLDLEYGLPVQARDTALNISTHDSIPKSDVNREYFAEEHDRKTRAGLDYESSFGKMRPNDTILKLQRTTPYYKRNRAHVCSFFIRGECTRGEECPYRHEMPETGELSQQNIKDRYYGVNDPVAMKLLGKAGEMGTLESPDDQSIKTLYVGGLNSRILEQDLRDQFYAYGEIESIRILADKACAFVTYTAREGAEKAAQELSNRLVVNGQRLKLMWGRPQAPRPDQDGSNQQGGVAHSGLLPRAVISQQHNQPPPMQQYYMHPPPPNQDKPYYPSMDPQRMGAVISTQEAGGSSTTENNGGSSSSYMMPTHQLYPPA…
Bol045764	1	|ZF1:SESMMMCKFFMQGRCRFGSSCRSSHGV|	MASEEDKALEDLLDYQLKDQKESLSAIEEALASDPSNPELLSVHEELVGAIKDAEEGLFQLKRARLLQEADIVLHGLNNAAAVKPANELEPERKDLDDGSKCRFRHTDGRWYNGRIIGFEGSDSAKISFLTPTSESMMMCKFFMQGRCRFGSSCRSSHGVDVPISSLKNYEQTEWKQSMVGSKIWAVSGSKYEIWRVGELESWDDKLQLGGVVFRDDGSSAKLGSDAMVLSEYADDDGEDEEEEEEDGSDSGSEEESVSSDYDEEFTQGIGILGTTDQRRGGVQNETAIFAKWENHTRGIASKLMANMGYREGMGLGVSGQGRLDPIVAKVLPPKRSLDHALEHIKNGEAKSEKPKKKRSRGGKRKREKKFAEAARAAKQEEESDLFSFINNHEKANGR…
Bol015125	3	|ZF1:LKKNTDCVYFLASPSTCKKGAECEYRHSE|ZF2:NPRDCYYWMSGNCLNPKCGFRHPA|ZF3:KQPFPCVFFQKGMCAKGDMCSFMHTP|	MSATATQPQQHEQKKKQSEPVEDALKKNTDCVYFLASPSTCKKGAECEYRHSEYARVNPRDCYYWMSGNCLNPKCGFRHPALGNLGGLPAGSVPPSHAAAAHPGAVKQPFPCVFFQKGMCAKGDMCSFMHTPNAAGYKKQHPVEANPAAAAAAFSTREKKLTHASLPKAVDMSVAPRVTPAIRDSRGVEGYTSKHVGYEPLVGVPPLTDGSHHKYGSDDSNSFHNGKDADDVLRESSPGFDVFVDNEATDSEYYHVGDGYGRRSQEGRNSLNEYDPDFSAIADQRFDSYERREDRHAWGHSRSSERGDRSERRAYVEKEGSENILASDLRYRLAKRKGNDYTAPESSMERGNRDSRRNTPRESSISSSRLQGRIKLRERSIDDEAHFGRRVERGRDKSD…
Bol009157	1	|ZF1:GFGGVPCSYYARGFCKNGSSCRFVHSD	MDGYEATRIVLSRIQALDPENASKIMGLLLLQDHGEKEMIRLAFGPETLVHSVIAKAKKELGLMSCSRPSWSQEELISPRNNNNNRGSSLNPASLPFYANGGRSSKNLTNEFEFEFMDDVNPRSDFLGSMHARSGSCVLDGLGYGDSDLGFGGVPCSYYARGFCKNGSSCRFVHSDGGAELVGSPSRIELLRSNSVPPRLAHHFMTRSFSPKGVNLQSSDAQRAAAALMMGDDFQKLGRWRPERIDLSAMACPASRQIYLTFPADSRFREEDVSNYFSTFGPVQDVRIPYQQKRMFGFVTFVYPETVKSILAKGNPHFVCDSRVLVKPYKEKGKVPDKYRTNQPTELELSPTGLSSSPRDAIGGRGFYNNAQDVLWESKFEEEILELQSRRLMNMQLHD…
Bol039532	2	|ZF1:NQKVCFHWRAGRCNRYPCPFLHRE|ZF2:TEKLCKFWADGNCPYGDKCKYLHCW|	MDLDMNGGDKRVFQRLGGASNQKVCFHWRAGRCNRYPCPFLHRESPPPAPFPGSSSSTNNKRIADDDSGFAGSSHRRGPGSGNNTWGRFGGNRTVTKTEKLCKFWADGNCPYGDKCKYLHCWSQGDSFSLLTQLDGHQKVVTGIALPSGSDKLYTASKDETLRIWDCASGQCTGVLNPGGEVGCMISEGPWLLVGMPNLVKAWNIQTNVDLSLTGPVGQVYSLVVGTDLLFAGTQDGSILVWRYNTATNCFDPAASLTGHTLAVVSLYVGANRLYSGSMDNSIKVWSLDNLQCVQTLTEHTSVVMSLICWDQFLLSCSLDNTVKIWAATQGGNLEVTYTHKEEYGVLALCGVHDAEAKPVLLCSCNDNSLHLYDLPSFTERGKILAKQEIRSIQIGPGG…
Bol016106	3	|ZF1:SFRQTVCRHWLRGLCMKGDACGFLHQY|ZF2:KARMPICRFFRVHGECREQDCVYKHTN|ZF3:DIKECNMYKLGFCPNGPDCRYRHAK|	MEDADGLSFDFEGGLDSGPIQPTASVPVAPLENQSSAAVNLTPSYDHSSATAAGAGRGRSFRQTVCRHWLRGLCMKGDACGFLHQYDKARMPICRFFRVHGECREQDCVYKHTNEDIKECNMYKLGFCPNGPDCRYRHAKLPGPPPPVEEVLQKIQQLTSYSYGPNRFYQPRNAAPQLGDVKPQVQVQTQEPGNLQQQQQQPQQSQHQVSQTQTQTQNTADQTSHPLPRGVNRYFVVKSNNSENFELSVQQGVWATQRSNEAKLNEAFDIVDNVILIFSVNRTRHFQGCAKMTSRIGGYIGGGNWKNEHGTQQYGGNFSVKWLKLCELSFHKTRNLRNPYNENLPVKISRDCQELEPSVGEELASLLYLEPDSKLMAISIAAEAKREEEKAKGVNPESR…
Bol038003	2	|ZF1:SDGEKLCFKFVCSGSCPRGESCHFQHNA|ZF2:RRGVCLDLIIKGKCEKGPECSYKHEF|	MAPRILLCGDPLGRLNQLFKRVQSVSHTLPLYLLLILYLPRVLIESQFFTQVSKSAGPFDALICVGQFFPDSPELLDEFMNYVEGRAQVPIPTYFTGDYGVSAPKILSATSKKTENQGFKMDGLVVAHNLFWLRGSGKFTLHGLSVAYLSGRESSDGQFGKYSQDDVDALRALADDSGVVDFLFTNEWPAGVTNRAAESDIPADVSDSSCCDFNVSELVKEVKPRYHIAGSMGVFYAREPYLNVDSSHVTRFLGLAQVGNKNKQKFLHALSPTPTSVMSPSELCAKPPNTTLCPYTLQEGAADSKKRSNDDASDSQYWRYDVSKRQKNGSDGEKLCFKFVCSGSCPRGESCHFQHNAEAREQCRRGVCLDLIIKGKCEKGPECSYKHEFQDLSVQRKPR…
Bol028068	2	|ZF1:NTRQQVCFHWRAGRCYRNPCQFLHRE|ZF2:TEKVCRYWVDGSCSHGDKCRFLHCW|	MDFDSNGGNKRVFNRLGGPTRPSPQQTNTRQQVCFHWRAGRCYRNPCQFLHRELPAGPVPNHANKRAPDESGFAGPSHRRGPGFNGSHSSNSSNTWGRFGGNSRAVVTKTEKVCRYWVDGSCSHGDKCRFLHCWSRGDGFSLLTQLDGHEKLVSGIALPSGSDKLYTGSKDGTIRVWDCASGQCTSVLNLGAEVGCVIAEGPWLLVGMPNLVRAWNMETNTDQSLSGPVGQVYSLVVGSDLLFAGTQDGSILAWRYNAATNCFEQAASLMGHTVAVVTLYVGANRLYSGSMDKSIKVWSLENLQCIQTLTDHTSVVMSLICWDQFLLSCSLDNTVKIWAAVEGGNLEVTYTHKEENGVLALCGVHDAEAKPVLLCSCNDTTLRLYDLPSFTERGKIFAK…
Bol029643	5	|ZF1:RPAAPDCPYYMRTGVCGYGSRCRYNHPP|ZF2:RIGEPPCQFYLKTGTCKYGASCKFNHPR|ZF3:GEKECSYYLKTGQCKFGITCKFHHPQ|ZF4:RPGELECQYYLKTGDCKFGTSCKFHHPR|ZF5:RPGVQGCTFYIQNGFCKFGSTCKFDHPT|	MDMYGRTPPSQSAHGNADTGLEESMWRLGLGSETYPERPAAPDCPYYMRTGVCGYGSRCRYNHPPDRATVEATVRATGQYPERIGEPPCQFYLKTGTCKYGASCKFNHPRNAGGSMNHVPLNIYGYPVREGGEKECSYYLKTGQCKFGITCKFHHPQPAPAAATPPPPASAPQFYPSLQQQSLMPGAPSSSLRVARTLLPGSYMQGAYGPMLLSPGVLPMQGWSPYSAPVSPALSPGATSLYGVPQLSSTTPSLPGVYPSLPSPTHSFPERPGELECQYYLKTGDCKFGTSCKFHHPRHRVPPSANCNLSPIGLPLRPGVQGCTFYIQNGFCKFGSTCKFDHPTGYNASSSSLPDAPVSTLLGAPSSTGLLSGATRSTSNISAGLIFSQSGGSIPFSDL…
Bol009667	5	|ZF1:KKKKKYCQFFTRFGKCNKDDGKCPYVHDP|ZF2:SKIAVCTKFLNGLCANENCKLTHKV|ZF3:PERMPDCSYFLQGLCNNEACPYRHVH|ZF4:NPSAAICDGFLKGYCSDGDECRKKHSY|ZF5:TCPDFEATGSCSQGSKCKLHHPK|	MDSSHYKPSYTQWNSPYSPHHPPAPLLPPPPPPPPRQSHPDSPNFYVPSSHNGGQRQDYHHYSHRQDLPPPNPAVDYPSSYYPHHPPPPPPPQHQPYIPQQVSYESQRASQPSSSTIPFTESRDVSQSPWVDSWTDAGPGRMDTGGSRLDPSPSRDYRYDYSRSSRDSSGVISINRGLDGSSRSRDEFRNTGYVRKESRIEGSYQDRVQLNAESDRCFRGLGQGNRSLASRVGYGTDRYGVSVSHDMGRSSASHEGTRNQRWDEGRILYPRKKDDYYHSETEQYFDRGRRAESSELNRTPRKQMQKKSALLRLETPRNHQKGRENGRNHSNYNGKRFNSNLFRGKEHLGRSDRGLVEKQRERTPVDLDVSFESNLLVAKTIASPASAGIHPSRSVTPRS…
Bol045440	2	|ZF1:PYTCVPCPEFRKGSCPKGDSCEYAHGV|ZF2:QYKTRLCKDETGCARKVCFFAHKR|	MGLLEYAACDDLPSFQREIEEKGLDLDEPGLWYCKKLGSNKMGLEQRTPLMVAAMYGSKKVLSFIVSSGKSDVNRACSEERVTALHCAVAGCSVNMVEVINALLDASASANAVDANGNQPLDLFVRVSRFVASPRKKAVEMLLRGGGMMNEAVEEEEEVKIVSKYPADASLPDINEGVYGSDEFRMYSFKVKPCSRAYSHDWTECAFVHPGENARRRDPRKYPYTCVPCPEFRKGSCPKGDSCEYAHGVFESWLHPAQYKTRLCKDETGCARKVCFFAHKREEMRPVNASTGSAVSQSPLEMMPGLYSSGAATRPVSPMSSSVGSSPRNGGSWQNRVNSLSPPTLHLNGGSRLKSTLSARDMNMEMELEMRLRGFDNVEETFGSFVSSPSRNSQMSHQH…
Bol023587	1	|ZF1:PKIMKPCMYFNSSRGCRNGANCLYQHDA|	MFEITGPVVRLFVSDDSPSQVGSESQDHLQAKSHPSEDNLPPGFGGPLSANESQIKLSDIPVIKWKCSIRIMLDEEWRVVAGEESKEVEAQNQRELRVLEAFYPGASAIPPNPSVPADVDNSDYDDQQTVVIPILPVEDDDLAMDSASDLPSQSGVDVGTEPSRTDENTSVSSTLPAASEIMAALTAISNNKELGRGMIDQDLLMKILSNPKLVENLVANSGGAGSVSSNGSRPYLSEANGVVTTTPASSNGQYYPQPTVTHTPSITYPPPAPSDHPNYGAPPARDASYYKSLIQQHGGERQEAPPPVQQHLGYRYNPQPGGGPNPEMVNSNNNNNQRPRDSKPKIMKPCMYFNSSRGCRNGANCLYQHDAAAYQPRNPNNGNEMPSAKRMRFDRD
Bol012843	2	|ZF1:HYTGDVCPEFRHGGDCSRGDECGFAHGV|ZF2:RYRTEACKDGKQCTRKICFFAHSP|	MDVEHHNSGHIGRPTVVIPSRKLLSSAKSPSSASSPRRDGNDQKDYHYDSDSDDPYAGDHFRMYEFKIRRCTRSRSHDWTDCPFSHPGEKARRRDPRRYHYTGDVCPEFRHGGDCSRGDECGFAHGVFECWLHPSRYRTEACKDGKQCTRKICFFAHSPPQLRVLPPPESFVSGGGGSALSSPASVLSNKSNGCCVFCSHSPTSPLLGLAHSPSSSPPLSPANKVAAVSRLSSHRSAVKYKEVLNELINSLDSFGLTQALTAASPSSMVTMPVSTASMLASSSLSNHYHHRLPPWLDVGDRDLQFALSPSSTPSYLNGQLQLQLQPPPPSFFSEEFTPRGGRVSDFTATATAAAEARDKSSFEIGSNGDLDLGWVNDLLT
Bol033027	2	|ZF1:DPKSILCEFFKAGQCQKGFKCKFSHDL|ZF2:KPTDIVCKYFLDAVEKKQYGWFWACPNGGKECHYRHAL|	MPPKQQPKADLAKKQKQVEDKTFGLKNKNKSKNVQKYVQSLKQSVQPKPDASKVAAKKKKEEEKAREQELNELFKVAISQPKVPVGVDPKSILCEFFKAGQCQKGFKCKFSHDLNIQRKGEKIDIYSDKRDEDGDMEEWDQETLEKVVESKKNEYNQNKPTDIVCKYFLDAVEKKQYGWFWACPNGGKECHYRHALPPGYILKSQMKALLEEESQKMPVEEEIENERAKLKTATQMTPALFMEWKRKKIAERDAGLAASQAERAKNDRMSGRELFLSNASLFVDDAEAFEEYEREKEEEEIEQKAKSKETEAGTSRTSGDAAEQSSKEVDEDDDDDDDLDMDELDELEVSLSKTSIQIREPNSEGSSS
Bol022757	2	|ZF1:HYSGTACPEFRKGGCKKGDACEFSHGV|ZF2:RYRTQPCKDGGNCRRRVCFFAHSP|	MMIGETHRAYPTVQIPPWPLNDDLTAVDIYGSPDGGNSMLEALAALQCYLPSNEPDLDSDPELSGPDSAIDTYSCDHFRMYEFKVRRCTRGRSHDWTECPYAHPGEKARRRDPRKYHYSGTACPEFRKGGCKKGDACEFSHGVFECWLHPARYRTQPCKDGGNCRRRVCFFAHSPDQIRVLPNQSPDRVDSFDGVSPIRRAFQFSISPTSGSPPVSPRDDSESSSLFNRSLGSGSVNDIVACMRHLQLNKVKSLPSSYNNQVGCYGSGFGSPRGSLLGPGFRSLPNTPSRPEIGYMDIWDNGLEEEPAMERVESGRELRAKMFEKLSKENCMDRVDPDPYQGSGEAPDVGWVSELVM
Bol010281	6	|ZF1:GEKDCTHYMQTRTCKFGEGCKFDHPV|ZF2:RPGEPDCPYYIKTQRCKYGLRCKFNHPK|ZF3:RPSEPPCTFYMKTGKCKFGLTCKFHHPK|ZF4:RPAEVDCPFYLKTGSCKYGATCRYNHPE|ZF5:RPGQPECDYYMKTGECKFGERCRFHHPA|ZF6:REGAQNCPYYMKTGTCKYGATCKFDHPP|	MAAHRHQLFTYALQPSLAAASTVSPAPPPPQPLPQPQQSLSLSSLYASSAADRYYPDATFRFLSRDGSEALTNYQATVASSSSSSAMYHHHHLPNAAAASHLAYPPQLIHQEAWPPGVEPPAAAAAAVEPLPPGVKRTSEALYYPTLYGAHNPMGQTEAWYTTDYLTKRLKLESTSHLPVYPQRAGEKDCTHYMQTRTCKFGEGCKFDHPVWVPEGGIPDWKEAPVVPNDEYPERPGEPDCPYYIKTQRCKYGLRCKFNHPKTAAAVTVETPDALPERPSEPPCTFYMKTGKCKFGLTCKFHHPKDIQLPSSSQDNGSTEAVTSEPDVTNNPHVTFAPAAYYNSKGLPARPAEVDCPFYLKTGSCKYGATCRYNHPERTAFTPQAAGINYPLVSPTSAS…
Bol007158	5	|ZF1:RPDEPDCVYYLRTGVCGYGSRCRFNHPR|ZF2:RMGQPVCQHFMRTGTCRFGASCKYHHPR|ZF3:RPGEKECSYYMRTGQCKFGSTCRFHHPV|ZF4:RPGQPECQYFMRTGDCKFGNSCRFHHPL|ZF5:RPGTAPCSHFAQHGVCKFGPACKFDHSM|	MWRLGLRGGGGESYPERPDEPDCVYYLRTGVCGYGSRCRFNHPRNRAPVLGGLRTEAGEFPERMGQPVCQHFMRTGTCRFGASCKYHHPRQGGGGSVTTLTSLSYMGLPLRPGEKECSYYMRTGQCKFGSTCRFHHPVPPGVQAPSLHQLSTSPGPAIYPPLQSQSVPSPQQFGIVTPRPHLLQGSYVQSPYGTYNQMVLPPPGMIPYSGWNPYQASISAMPSPGTQPSMVSSSVYGIRPLSPPAPAYPSGPSSNKEQSFPQRPGQPECQYFMRTGDCKFGNSCRFHHPLEAASPKGVSLSPIGLPIRPGTAPCSHFAQHGVCKFGPACKFDHSMSSSSLSYSPSASSVNDMHVVPYPLGSSSVGISAPSSSSSLSDQRIELHSSSSIKPTNTTTGGSE…
Bol040944	5	|ZF1:RPGERDCQFYLRTGLCGYGSTCRYNHPT|ZF2:RIGQPDCEYYLKTGACKYGSTCKYHHPK|ZF3:RQGEKPCPYYLRTGTCRFGVACKFHHPQ|ZF4:QQQQQQCRFFMNTGTCKYGEHCKYTHLG|ZF5:RPGQPPCGSFKSYGFCKFGPNCNFDHSV|	MSDTHHVQSSTGSVRSSQKIEDAFRKMKVNDGNGVEQSDPYPDRPGERDCQFYLRTGLCGYGSTCRYNHPTNLPQVMYYNEELPERIGQPDCEYYLKTGACKYGSTCKYHHPKDRNGAEPVLFNVLNLPMRQGEKPCPYYLRTGTCRFGVACKFHHPQPDNGHSTAAAAAYGMSTFPSVGLHHAGGLTMVPTYGTLPRPQLPQSYVMVSPSQGLLPPQSWTTYMGASNSMYGVKNQVYYSGSSAPMPMGVTLNGGDLSERSEQQQQQQCRFFMNTGTCKYGEHCKYTHLGVRVSPPPPPPSFINPFVLPERPGQPPCGSFKSYGFCKFGPNCNFDHSVLPYPTGLPMPSSVASPYPSHVSSNYQRISPAPSRSGSKAMPNDKPDVKKEMPGTEKPEQVQ…
Bol040844	2	|ZF1:QYSGEVCPEFRRGGDCSRGDDCEFAHGV|ZF2:RYRTEACKDGKHCKRKVCFFAHSP|	MDVVRPTVEIPPRKLLSSSKSFSGEASPRSSPRKHNWNNKSNKTSTSEQEEDSFNEDNTNTNTNNNKDAKEYCYDSDTDDPYASDHFRMFEFKIRRCTRSRSHDWTDCPFAHPGEKARRRDPRRFQYSGEVCPEFRRGGDCSRGDDCEFAHGVFECWLHPIRYRTEACKDGKHCKRKVCFFAHSPRQLRVLPPENDSGGSSASASPAKYQNPCCLFCSGSPTSTLLGNLSHLSRSPSSSPPLSPAHKAAAFSRLRSCAASAAAAGSVNYKDVLNELVNSLDSITLAEALQVSSPSPSPVSAAAAAFASSCGLSTQRLHIQQQQQSSPLQFALSPSTPSYLANSPRASFFSDDYTPRQREVNEFTPAAVRDKTRFEDGSCGDPDIGWVNDLLT
Bol019596	2	|ZF1:SYSGTACPDFRKGGCVKGDSCEFAHGV|ZF2:RYRTQPCKDGGNCRRRVCFFAHSP|	MMIGDNRRTYPTVEIPTWPVSEDFTAGDVFSPVMNSPDCSMLEALAALQRYLPSNEPEPDPDSDPDLFGPDSPIDAYSCDHFRMYEFKVRRCARGRSHDWTECPDAHPGEKARRRDPRKYSYSGTACPDFRKGGCVKGDSCEFAHGVFECWLHPARYRTQPCKDGGNCRRRVCFFAHSPDQLRCLPNRSPDRVDSFDVSSPIRHSCARAFQLSISPVSGSPPVSPRADSGSQSLSRSLGSNSINDVVSSFRNLQFEKVKSFPPSYNNPLRCYQSGFGSPRGSILGPGFQSLPTTPTRPGNTDIWENGIEEEPAMERVVESGRGLRAKMFEKLSKENCMDRVEPDPDHNSGEAPDVEWVSELVM
Bol026902	1	|ZF1:PKIMKPCMYFNTSRGCRNGANCLFQHDA|	MRALHKSKRVSWPPDFKLCQVRLFISEDSPSQVGSESQDHFQAKSSGAAHLSDDNLPPGFGGLLSPNESIKLSDIPVIKWQCSVQILLDDEWRMVAGDESKEAEAQNQRELRVLEAFYPGASSIPPNPSVPADVDTSDYDDQQTLVIPILVVEDDDVAADTASELPTQSGVDVGTVPSITNENTSTSSSLPAASEIMAALAALSNSKEQGGSMIDKDLLIKILSNPKMVENLVANCGSSAASVSSNATHETNGVVATATTPACSNGQYNPQPAVSHIPPPMVYPRQVPSYQSNYGAPPPPARDASYYKSLIQQHGGERQEAPPPPVQQHLGGYRCSLQPGAGGGGPNPEIVNSNRPRDSKPKIMKPCMYFNTSRGCRNGANCLFQHDATAAYQPRNVNN…
Bol027735	1	|ZF1:MRKELCRNFQQGSCRYGERCRYLHPQ|	MRKELCRNFQQGSCRYGERCRYLHPQQNKTSNNPFGFGVQGGSNSNRPNQSQPFQNTWQRNPSSGSGGGASSSTQQSGKQTQQADHKCTDPAACKRVIQEDLKNERPMWKLTCYAHCKHLPCDVSGDISYEELRAMAYEEAKRGVPLQSIVERERNLQNAKVAEFENFLRSPYRGAATSNQTPSIFPPATQVNASPGGFSAFNQQPALFPNTNAGGGPPNPFGRFNQQPNAFSVNTPQPAPSGPSGFQSQPSSFGPGPAAPSAFQPSVSFKPASFGPGPVAPSGFQSQPASFGPGPGLSTPPQNSSIFPSVTPTPAFNTNQNNQTGFSFNSPVASFTSPAVDTTNTPSGAELQAGGAPVDSSIWLKEKWNPGEIPEQAPPDAFVHR
Bol029421	1	|ZF1:TEKICRYWVDGSCSHGDKCRYLHCW|	MYSYFKLKKESELGQYKRPNGFQFERRQQASLRPTRRVESSGGGGKGLTSGGLVLLAGGAVQSEPLPVSTPRVTGSGSESGYSNKRVADESGFAGPGRRRGPGFNGNSSNTWGRFGGNRTVTKTEKICRYWVDGSCSHGDKCRYLHCWSKGDSFSLLTQLDGHEKLVSGIALPSGSDKLYTGSKDETIRVWDCASGQCTSVLNLGAEVGCVISEGPWLLVGMPNLVKAWNIETNTDQSLSGPVGQVYSFVVGTDLLFAGTQDGSILAWRYSAATNCFEPAASLTGHTLGVVTLYVGANRLYSGSMDKSIKVWSLDNLQCIQTLTDHTSVVMSLICWDQFLLSCSLDNTVKIWAAVEGGDLEVTYTHKEKHGVLALCGVHDAEAKPVLLCCCNDSTLRLY…
Bol019390	5	|ZF1:RPDAEDCSFYIRTGSCKYGSSCKFNHPV|ZF2:NPRLMECKYYFRTGGCKYGETCRFSHTK|ZF3:RPGEKECPFYMRNGSCKFGGDCKFNHPD|ZF4:RPDQPECSYYVKTGDCKFKYKCKYHHPK|ZF5:RPEQSMCTHYSRYGICKFGPACRFDHSI|	MSKPDPDPKPPSGSSTEKDPVADHVTEELSDDLRNVGLSDEATEELSVPINVSEGDGETDQKAEDEDEEEGRERVEKRMMVYPVRPDAEDCSFYIRTGSCKYGSSCKFNHPVRRKLQIGREKVKEKEREENVENPRLMECKYYFRTGGCKYGETCRFSHTKEHTPLPSRPELNFLGLPIRPGEKECPFYMRNGSCKFGGDCKFNHPDPTAVGGVDSPLFRGNNGGSFAPKDAPQASSTSWSSPRHMNGTGTAPFIPVMYSQNRGVSPQTPEWSGYQAPSAYPPERNILPPSTYSANNSLAETSSFSQLQSTEEFPERPDQPECSYYVKTGDCKFKYKCKYHHPKNRLPKQSPSSFNDKGLPLRPEQSMCTHYSRYGICKFGPACRFDHSIPPTFSSTSS…
Bol040700	1	|ZF1:DYQPDICKDYKETGYCGYGDSCKFLHDR|	MAKGLRTEKCERRRGSSSRRTSPARISELPKGSVRSNSNNAGRGANFNFDLTMSDSGGEPKTSQQEEASQPESQSQSQSKQVCTFFKKPSKAKNLRKRPAADADEEDADSKSETSILNNLKKAAKPDNKLFFSSGPSKTSSTTTGEAPEKAVVFHYDSSKEIQVQNDSRATATLETETDFNQDARAIRERVLKRADEALKGNKNKASDEKLYTGIHGYTDHKAGFRREQTISSEKAGGSHGPLRASAHIRVSARFDYQPDICKDYKETGYCGYGDSCKFLHDRGDYKPGWQIEKEWEEAEKIRKRNKAMGVEDEDDDDADSEEDEDALPFACFICREAFVDPVVTKCKHYFCEHCALKHHTKNKKCFVCNQPTMGIFNAAHEIKKRMAEERSKAQGL
Bol034502	5	|ZF1:RPDEPDCVYYLRTGVCGYGSRCQFNHPP|ZF2:MEQPVCQHFMRTGECKFGASCKYHHPR|ZF3:RPGEKECPYYMRTGQCKFGSTCKFHHPV|ZF4:RPGQPECTYFMKTGDCKFGTSCRYHHPM|ZF5:RPGTAPCSHFAQHGICKLGPACKFDHSM|	MEQQGGTDEEGSRSDPGTETGIEASMSRLGLRGGGNESYPERPDEPDCVYYLRTGVCGYGSRCQFNHPPNRPPVLGGLRAEAGEFPERMEQPVCQHFMRTGECKFGASCKYHHPRQGGGGGGGDSVTSPISFNHMGFPLRPGEKECPYYMRTGQCKFGSTCKFHHPVPPGDQVPSQQQLSTGPAIYPPLQSQPSQQFGVVVPRPQLLPGSYVQNPYGTYSQMVLPPGMVSYSGWNPYQPSVSAIPSPGTQPSMGPSSVYGTTPLSPSAPAYQSGPSSNKEHSFPQRPGQPECTYFMKTGDCKFGTSCRYHHPMEAAASPKGVALSNIGLPLRPGTAPCSHFAQHGICKLGPACKFDHSMTSSLNDQGTELHSSSSIKPTTTTSGGGSETTGAAGVSSSS…
Bol045901	2	|ZF1:DPKSILCEFFKAGQCQKGFKCKFSHDL|ZF2:KPTDIVCKYFLDAVEKKQYGWFWACPNGGKECHYRHAL|	MPPKQQPKADLAKKQKQVEDKTFGLKNKNKSKNVQKYVQSLKQSVQPKPDASKVAAKKKKEEEKAREQELNELFKVAISQPKVPVGVDPKSILCEFFKAGQCQKGFKCKFSHDLNIQRKGEKIDIYSDKRDEDGDMEEWDQETLEKVVESKKNEYNQNKPTDIVCKYFLDAVEKKQYGWFWACPNGGKECHYRHALPPGYILKSQMKALLEEESQKMPVEEEIENERAKLKTATQMTPALFMEWKRKKTAERDAGLAASQAERAKNDRMSGRELFLSNASLFVDDAEAFEEYQREKEEEEIEQKEKNKETEAGTSKSSGDAEQKEVEDDEDDDDDDDLDMDELDELEASLSKTSIQIREPNNEGSSS
Bol033295	1	|ZF1:RNRAHICSFFIRGECTRGEECPYRHEM|	MAHRILRDHDADGWERADFPIICESCLGDNPYVRMTKSDYDKECKICTRPFTVFRWRPGRDARYKKTEVCQTCCKLKNVCQVCLLDLEYGLPVQARDTALNISTHDSIPKSDVNREFFAEEHDRKTRAGLDYESSFGKIRPNDTIRMLQRTTPYYKRNRAHICSFFIRGECTRGEECPYRHEMPETGELSQQNIKDRYYGVNDPVALKLLGKAGEMGTLETPDDQSIKTLYVGGLNSRVLEQDIRDQFYAYGEIESMRILAEKACAFVTYTTREGAEKAAEELSNKLVVNGQRLKISWGRPQAPRTDPDGGGSQQQGGVAHTGLLPRAVLSQQHNQPPPMQQYYMHPPPPQQPHQDRPFYPSMDPQRMGAVTSSQDSGDNRMPPHGHYQQHQPYPPQPY…
Bol022058	2	|ZF1:QDKAHCPFHLKTGACRFGPRCSRVHFY|ZF2:RWKVAICGEFMKSRLKTCSRGSACNFIHCF|	MEPRNEKEEGERLEEAMGGFEESKEKSAEMSRKEKRKAMKKMKRKQVRKEIASKEREEAEAKLNDPAEQEKLKAIEEEEERKREKELREFEESERAWREAMEIKRKKEEEEERRWKELEELRKLEASGDDECGEDDDGEYEYIEEGPPEIIFQGNEIILRKNKVKVPKRSVAQVEGNEIADRPTSNPLPPGTEAFPKNHNVSSAQQILDSVAQEVPNFGTEQDKAHCPFHLKTGACRFGPRCSRVHFYPDKSCTILMKNMYNGPGIAWEQDEGLEYTDEEAEQCYEEFYEDVHTEFLKYGELINFKVCRNGSFHLKGNVYVHYRSLESAMLAYQSINGRYFAGKQVNCEFVNISRWKVAICGEFMKSRLKTCSRGSACNFIHCFRNPGGDYEWADFDKP…
Bol023229	1	|ZF1:LYKTKLCILYEKNGHCSKPNCTFAHGV|	MSLYKTKLCILYEKNGHCSKPNCTFAHGVDDLRLPGESSSFRGRRHNLDGDLRDKLGRHFSPERRPSLERSGRRVQRFNGHENPRSFEKRRDVDYRENRRFDERSDYAGGLKAGSRIEVREKDERKKFLGYNNVLEEQLKDVELDVKMLTDNKLLLEAAVERKAREADSLTSKIHELRTQLDREKEECKRSEARLQKLGTQLSTYLLGNEGNDREADIEIVSDEEKNGRNLRSTSELQNELHNTSSVSRKRHYVEQQYTTKESVQDALRGRGEEDKLENGKSPPSRWNRVMSSTSMVARVSDEVAEFDEEKTRAAKGSPLISLPPPPPFRDAHFHVSIIRNLSVN
Bol033579	2	|ZF1:NYSGTACPDFRKGGCKKGDSCEFAHGV|ZF2:RYRTQPCKDGGNCRRRVCFFAHSP|	MIIGETRRTYPTVEIPTWPVSEDFTKSELFSPAMSSPDCSMLEALAALQRYLPSNEPDTDLFGPDSPVDAYSCDHFRMYDFKVRRCARGRSHDWTECPYAHPGEKARRRDPTKYNYSGTACPDFRKGGCKKGDSCEFAHGVFECWLHPARYRTQPCKDGGNCRRRVCFFAHSPDQLRCLHNRSPDRVDSFDVSSPVRRAFQLSVSSVSSSPPMSPRADSETQSLSHSVVSSFRNLQFEKVKSFPSSYNNPLRCYQSGFGSPRGSILGHGFQSLPTTPIRPGSMDIWDNGLEEEPAMERVVESGRELRAKMFEKLSKDNCMDRVEPDQDQNSGEAPDVGWVSELLM
Bol027082	4	|ZF1:MSKRILCKFFAHGACLKGDNCEFSHDW|ZF2:TNNVCTFYQRGLCSYGSRCRYEHVK|ZF3:QDQPICSYAAAGDCPRGDQCPHIHGD|ZF4:KLRSIDCKHFSFGDGNCPFGTSCFYKHAF|	MSKRILCKFFAHGACLKGDNCEFSHDWKDPTNNVCTFYQRGLCSYGSRCRYEHVKLKPHPSPASSSSALPRSSASEKDLSPLPSSPAWTLDSSDNTFSSSSTSKPQDQPICSYAAAGDCPRGDQCPHIHGDLCPTCGKRCLHPFRPEEREDHKKACEKKHKQLEALKLSQEVECCVCLERVLSKPTPAERKFGLLTECDHAFCIGCIRNWRSSSPSTGMDVNSTLRACPICRKLSYFVVPSVIWFSAPEEKKEIMDNYRDKLRSIDCKHFSFGDGNCPFGTSCFYKHAFHDGRLEEVVLRHLDAEDGQTVIAKDIRLSDFLEGMRI
Bol014262	3	|ZF1:KPIKYCRHHLKGRCHEGKDCKFSHDI|ZF2:ETKSSPCCYFATQSCMKGDDCPFDHDL|ZF3:KYPCHNIVTKGFCHRGDKCLFSHKG|	MHKRIWFAATRRPFSDEGETISTVRDYCTEKTMESTVAPLPHRRRHLPNRSFRSVLHHLCSSFESNSQISLATPDVLRELVTRTEIACEPGEVLTVNPLILEPRSDGVSGEFRTENVETVSLENNLMLGDVFDGIDLQDASVRSQHKDFFDEFELIINGSGEFASESCVNLCEALDVDDYGDDDGMAKQAIDFVQSVPEKPSVADEVQVDSVEGDEKKSMSEEEEVPKLVRVLETNGEQMGPVTSSQVLTDSILQMVEDDDEVEEGEISGDDGDYNLLVRDDLPAERHEETHLSQEELDKRGEGNSSKSTCVEVVNGENGVKENDLTSKNQEQMASQTCLKKKSVPSKEAKARKKAKARKKRAQERIALGVKKLKLKPVAPKPKPIKYCRHHLKGRCHE…
Bol013041	2	|ZF1:NYSGTACPEFRKGGCKKGDSCEFAHGV|ZF2:RYRNQPCKDGGGCRRRVCFFVHSP|	MLEALTALHHYLSSNESYPDSDPEPFGPDSPVDAHSCDHFRMYDFKVLRCSRGRSHDWTECPYAHPGEKARRRDPMKHNYSGTACPEFRKGGCKKGDSCEFAHGVFECWLHPSRYRNQPCKDGGGCRRRVCFFVHSPDQLRYVQTRSPDRVDSYVRAFQLSISPVSSSPPVSPRADSESSQSLSRSLGSSYINDVTTSFRNLRFEKLKSFPSSYKNPFRCHQSRFGSPRGSMLGPGFQSLPTTPARPENLDIWENGLEEEPAMDRVAESGRELRAKMFEKLSKENCMDRVEPDQNSGDAPMSSGYLNM
Bol011623	2	|ZF1:QYSAEVCPEFRRDGDCSRGDDCEFAHGV|ZF2:RYRTEACKDGKHCKRKVCFFAHSP|	MDVAMRPTVDIPPRKLLLAESSPRYSPRKHNWNSKVSNKIAIPEREEEKEDNNNSKETTKEYCYDSDTDDPYASEHFRMFEFKIRRCTRSRSHDWTDCPFAHPGEKARRRDPRRFQYSAEVCPEFRRDGDCSRGDDCEFAHGVFECWLHPIRYRTEACKDGKHCKRKVCFFAHSPRQLRVLPPENVSGGSASASPAKNPCCMFCSSSPTSTLLGNLSHLSRSPSLSPPLSPASHKAAAFSRLRNRAASTVSEAVSAAAAAGSVNYNDVLTELVNSLDSINLAEALHVSSSSPVTTPVSGAAAAAFASSCGLSNQRLHLQQQQSSPLQFALSPSTPSYLTNSPRPNIFSGEFTPPQRQINEFTAVRDKTSFEDGSCGDPDLGWVNDLLT
Bol024859	1	|ZF1:ARGVCRAFQRGDCTRGDSCKFSHDE|	MNPLTQIKWTQAINAKESDLGISEEASWHSKYKNSAYIYAGGLAFDLTEGDLLAVFAQYGEVVDVNLIRDKGTGKSKGFAFLAYEDQRSTILAVDNLNGAQVLGRTIKVDHCSKYTKREEEDEETRQQNREARGVCRAFQRGDCTRGDSCKFSHDEKRAANTGWGHEEDRSGKWDHDKFNGPKKGGGHRGDFKPDADGKNYRGKGHGERDRVEREPRSRDSYDRREQKRSGRLDDSQYTRHDAENDYAREDKRSRTHGMEKSKERSRRDYNDREGEGSSRQSDSSSRKDSDYSSRDARRR
Bol037435	4	|ZF1:RPGAEDCAFYMRTGSCKFGSTCKFNHPL|ZF2:MRLMDCKYYFRTGGCKYGLTCRFNHTK|ZF3:RPGEIECLFYMRNGSCKFGADCKFNHPD|ZF4:RPDQPDCSYYLKTGDCKFKFTCKYNHPK|	MIGISGSIARDGLETEPVSRSPSLADGSPPSDLNHAADVLSKELKNVGLDEEKMMSVPGGVDSKALEEEEEEEEDGVSENESEALYPVRPGAEDCAFYMRTGSCKFGSTCKFNHPLPNPTNIQIARESKVREKEEDADKMRLMDCKYYFRTGGCKYGLTCRFNHTKPNSDVPPSAPELNFLGLPIRPGEIECLFYMRNGSCKFGADCKFNHPDPTTLGGTDSPSFHGNNGGSVGSFSPKSTFQPSSTSWSSPRHANGTAPFIPSMLSQSRGASSQAPEWIGYQATSMYPSERSVFSTSTTYLMNNSTAETSIFTPYKYQKPAEEFPERPDQPDCSYYLKTGDCKFKFTCKYNHPKNRLPKQPPFALNDKGLPLRPLMFVFAAKGFETQALEYSDI
Bol014634	5	|ZF1:RPDEPDCIYYLRTGVCGYGSRCRFNHPP|ZF2:RMGQPVCQHFMRTGTCKFGASCKYHHPR|ZF3:RPGEKECSYYMRTGHCKFGSTCRFHHPL|ZF4:RPGEPDCQYFMRTGDCKFGASCRFHHPL|ZF5:RPGTAPCSHFAQHGICKFGPDCKFDHSM|	MERYGRVGEEGSRADPSPPGTETGLEGSTWRLGLRGGGGESFPERPDEPDCIYYLRTGVCGYGSRCRFNHPPNRVPVLGGLRTEPGDFPERMGQPVCQHFMRTGTCKFGASCKYHHPRQRGGDSVTVSLNYMGFPLRPGEKECSYYMRTGHCKFGSTCRFHHPLPPGVQPPSQQLSAIYPSLHSQSGVFVARPQLLPGSYVQSPYGTYSQMVLPPTGMVPYPGWNPYQASPGSQPSMGSSSVPLAPSYQTSLSSNKEQSFPQRPGEPDCQYFMRTGDCKFGASCRFHHPLEAAPPKGVNLSNIGLPLRPGTAPCSHFAQHGICKFGPDCKFDHSMGSSSLSYSTSASSLTYPLGSSSLGTLAASSSSTSDQRTELHSSSSVKPKTTTSGGSETVSAGVS…
Bol037962	3	|ZF1:RPGERDCHYFLRTGKCGYGSSCRYNHPV|ZF2:RVGQPDCEYFLKTGACKYGAACKYNHPK|ZF3:RQGEKSCPYYMQKGMCRFGVACKFHHPQ|	MSETQQVQNSTGSIPSSDKTEDTLTKVKVNEENMYEPSLFPDRPGERDCHYFLRTGKCGYGSSCRYNHPVSHVPEAVFYHREELPERVGQPDCEYFLKTGACKYGAACKYNHPKDRNGAGPVLFNTLGYPMRQGEKSCPYYMQKGMCRFGVACKFHHPQTHNAQPTSFPFGGSLPVMSLPPATYEAMSRPQALHPQAYSFMVAPPQGWSTFMGGYDMKTELDSSSERAECSFVWVAAVTQPDLEKRVDVGGYGYPAMVAMNVKKGVYTPLRSAFELQHLLEFVKDAGAGGKGNLPMNGTPEIVKTKAWDGTNGEVMEEDIYILT
Bol023034	4	|ZF1:SDRILCKFFIHGSCLKGDHCEYSHDS|ZF2:NVCTFYQKGICLYGSRCRNEHVR|ZF3:PREYPICSFAAAGDCPRGSQCPHMHGD|ZF4:KLRSINCKHFNFGNGNCPFGGSCFYKHAY|	MSDRILCKFFIHGSCLKGDHCEYSHDSNVCTFYQKGICLYGSRCRNEHVRTTTSQPQSLSPSNVPPPQQKGDDNNNNNNDVCYIHPREYPICSFAAAGDCPRGSQCPHMHGDICSTCGKKCLHPFRPEEREEHTKECQKKQKHIEALKKSQEIECSVCLDRVLSKATPGERKFGLLTECHHPFCIQCIRNWRSSAPVSGMDVNSTLRACPICRKLSYFVVPSVVWYSTPDEKKEIVDIYKAKLRSINCKHFNFGNGNCPFGGSCFYKHAYSDGHVDEVVVRNLGSQEGETVIADSIRLSEFLGRVHI
Bol016879	2	|ZF1:HYSCVPCPEFRKGSCSRGDSCEYAHGI|ZF2:QYRTRLCKDETNCSRRVCFFAHKP|	MGDDELSHLKFTLLLESAACNDLSGFKSLIEEEGLSTIDRSGLWYGRRIGSKKMGFEERTPLMIAALFGSKEIVDYIISTGLVDVNRSCGSDGATALHCAVSGLSGNSLEVVTLLLNASADPESRDADGNKPVDVMVFPCLSPVFSGRKKVLERLLKGNEADVQEEEAEAEVSLSPPRKEYPIDPTLPDIKNGIYGTDEFRMYAFKIKPCSRAYSHDWTECPFVHPGENARRRDPRKYHYSCVPCPEFRKGSCSRGDSCEYAHGIFECWLHPAQYRTRLCKDETNCSRRVCFFAHKPDELRPLYTSTGSGVPSPRSSFSSCNSAAFDMGPISPLPPLSPNGGVVTTPPLSPNGVPSPIGSGKPWMNWPSATPPTLHLPGSRLKSALNAREINFSEEIHQ…
Bol031004	3	|ZF1:FYKTRMCAKFKAGTCMNGDPCNFAHGM|ZF2:ILRMKLCRKFCFGEECPYGDRCNFVHQD|ZF3:YWKTRICMKFENGQCPFGDNCHFAHGQ|	MDSSYSDSRPMFVQSPWNQTHTNDSMPYPMNNEQSESQSQPSLKRPRLHDDTVFTPTSNNSSWMAPPSNTPPMNKGTANIFYKTRMCAKFKAGTCMNGDPCNFAHGMEDLRQPPSNWQEIVGPPPPAVQDRARERERERERERERERPSSSSVSASNWEDDQKIILRMKLCRKFCFGEECPYGDRCNFVHQDLSKFRDESGKLRESLAISVGTDPASVENGGGTGSHQVEVNRRGGIPVPASLNNGVVKTVYWKTRICMKFENGQCPFGDNCHFAHGQAELLYYSGETVNAAASLSKQTVVPGNEAFAMKPSAAQVVTADSSGLNDEGRRKKCLLKWSDSKKINRIYGDWIDDLPVGQKSTKPVES
Bol015966	2	|ZF1:KDRVNCPFYNKMGACRHGDRCSRIHNR|ZF2:DFREATCRQYEEENCSRGGYCNFMHVK|	MAEHLASIYGTEKDRVNCPFYNKMGACRHGDRCSRIHNRPAISPTLLLANMYQRPDMITPGVDAQGQPLDPRKIQEHFEDFFEDLFEELGKFGEIESLNICDNLADHMIGNVYVQFKEEDQAAAALRALQGRSYLGRPIIGEFSPVTDFREATCRQYEEENCSRGGYCNFMHVKLVSREMRRKLFGRRSYRRGSRSRSISPRGRREYGRRGGDRDPPRREFNHRDRDGEFYRHGSGKRSERGGRDRDGSRRRERSPSGGREGSEERRARIEQWNREREEKEEGGA
Bol022233	3	|ZF1:FFKTKLCCKFRAGTCPYVTNCNFAHTV|ZF2:PFKGRHCKKFYTEEGCPYGETCTFLHDE|ZF3:NWKTRICNKWEITGYCPFGAKCHFAHGA|	MSHRRDSSGDVVHVIPTNNPPPENWFPNLGDTSVWATEDDYNRVWAVNPDGDNGPPNKKTRGSPSSSSASAASNRTKAIGKMFFKTKLCCKFRAGTCPYVTNCNFAHTVEELRRPPPNWQEIVAAHEEERSGSGTPATVEPREEYQIPSLVSSTDESGRPFKGRHCKKFYTEEGCPYGETCTFLHDEASRNRESVAISLGPGGYGGGGNSNVVVLGGASGIDVLKPSNWKTRICNKWEITGYCPFGAKCHFAHGAAELHRFGGGLVEGEGKDGGVSSNPDIKQTVPNLKGHSDTMTTLLSPGVVPHHAEASYHSGVALQRASSAVTQKPGIRTHQKWKGPAKISRIYGDWIDDIE
Bol036994	1	|ZF1:KRPPLPCNFFLQGNSCRFLHVK|	MSDSDMDIDDDDVVQVQVQHTMPGLLARPIEAPDSHNYEMRKEPCGSYRNLQPDVTGNTGENIMLGDEKGTVLSRFPWNGPEHKRPPLPCNFFLQGNSCRFLHVKENTNHTRQQHMAATSGIQSVEGRRPSGSKEGGRFSSLGENGVMPSVNPPGGQRAFPFTNENHFMPSLGNMGGGSLQKGGAVFTEDKPVFVNSTSSFPLKRSFVQEHGASITSYGKTDMGSSGPALTGSLFSSAPMNQYASNLGNFENRSDTNGSGSPPMVEAISVSSVQDAEVDRTSNKKKVSSHDWEPSEPFRASFTIPPYILPSSDALYDPFTDIETPQDISLTAPSSSKGRDAQKKSGQEKDGDSASDNKTSSCINNQYQESVATKNLEAHGVVEGVAISVVDQNDATTPS…
Bol005004	1	|ZF1:GFGGVPCSYFARGFCKNGSSCRFVHGD|	MDGYEATRIVLSRIQALDPENASKIMGLLLLKDHGEKEMIRLAFGPETLVHSVIVKTKKELGLMTRTPWRSKEELTSPKNNNNNRRGSSLNPTSLPFYANGGRSLASELEFKDDVNSRVKNFLDGLGFGDSDLGFGGVPCSYFARGFCKNGSSCRFVHGDGGDEFFSSPRRFELVRSNSVPPRLAHHFITRSSFMMGDESQKLGRWRPERIDLSAMSSPASRQIYLTFPADSMFREEDVSNYFSTFGPVQDVRIPYQQKRMFGFVTFVYPETVKSILDKGNPHFVRESRVLVKPYKEKGKVPEKYRTNQTTERELSPTGLDSSPRDAIGKANAKALCLNLLLVRRSDLLVVQGGRGFYNNGQDALWRSKFEEEILELERRRLMNLQLLDVKKHFQLNSP…
Bol007286	1	|ZF1:SYMVRFSTSGCPFGDNCHFLHYV|ZF2:NFKTKMCERFAKGNCTFGDRCHFAHGE|	MDTRKRAGSFNSNGGGGGGGSKKSKQGVSDVVFITWSYMVRFSTSGCPFGDNCHFLHYVPGGYNAVAQLTNMALPMPQASRNMQGPGGGGGGRFSGRGGESGPGHVSSFGASATAKISVDASLAGAIIGKGGVSSKQICRQTGAKLSIQDHERDPNLKNIELEGTFEQINEASVMVRELIGRLNSAASRRPPGGGGGIGGGVGSEGKPHPGSNFKTKMCERFAKGNCTFGDRCHFAHGEAELRRSGIA
Bol037967	2	|ZF1:KDKVNCPFYSQMGACRHGDRCSRIHNR|ZF2:DFREATCRQYEEENCRRGGIVTFMHVK|	MAEHLASIYGTEKDKVNCPFYSQMGACRHGDRCSRIHNRPAISPTLLLSNMYQRPDMITPDVDAQGQPLDPRKIQENFEDFFKDPFEELRKFGEIESLNICDNLADHHMIGNVYVQFKEEDQAAAALQALQGRSYLGRPIIGEFSPVTDFREATCRQYEEENCRRGGIVTFMHVKIVSREKRRKLFGRRSYRRGSRSRSISPRGKREYGRRDHDS
Bol013493	4	|ZF1:RPGERDCQFFLRTGQCGYGNTCRYNHPL|ZF2:RIGQPDCEYFLKTGACKYGSTCKYHHPK|ZF3:RQGEKSCPYYMQKGMCRFGVACKFHHPH|ZF4:SERAECRFFMNTGTCKYGDDCKYTHPR|	MSETQQVQNSTGSIRSSENIEDTFRRMKVNEENMEEQSSQYPDRPGERDCQFFLRTGQCGYGNTCRYNHPLTHLPQGVFYQRDDLPERIGQPDCEYFLKTGACKYGSTCKYHHPKDRNGAGPVLFNVLGYPMRQGEKSCPYYMQKGMCRFGVACKFHHPHPNPQPHNGSHATTYGMSSFPSVGFPYGGGLPMMSMPPPTYGVMPPPPANYGAMPTRPQVPHPQAYMPFMVPPPQGWSTYMAGSNPIYNVKTQPDSSSSASVPVAVTSHQHSVSERAECRFFMNTGTCKYGDDCKYTHPRERMLPPPPPNLLNPIVLPARPPRLKQNRK
Bol027444	3	|ZF1:FFKTKLCCNFRAGSCPYVASTCHFAHSA|ZF2:PYKGRHCKKFNSGEGCPYGESCTFLHDE|ZF3:NWKTRMCNKWEMSGYCPFGTNCRFAHGA|	MSHRRDSTTDAVHVIPTNDPPPENPFPSPVWASTEDDYSRVSAANNDETESPCKKTRGSPSSSSSSEIGKAFFKTKLCCNFRAGSCPYVASTCHFAHSAEELRRPTAGESVRPYKGRHCKKFNSGEGCPYGESCTFLHDEASRNREGFAVSLGHRGGGNVVAAASPNWKTRMCNKWEMSGYCPFGTNCRFAHGASELHRFGGGLVEEEEGKIGTSSTLDTKKTGQASLASPGVRTSNAVTQKPNGVRVVRKWKGPDRISRVYGDWIDDIE
Bol027424	3	|ZF1:FFKTKLCCNFRAGSCPYVASTCHFAHSA|ZF2:PYKGRHCKKFNSGEGCPYGESCTFLHDE|ZF3:NWKTRMCNKWEMSGYCPFGTNCRFAHGA|	MSHRRDSTTDAVHVIPTSDPPPENPFPDPVWATDDDYSRVSAANNDDTESPWKKARGSPSSSSSSEIGKAFFKTKLCCNFRAGSCPYVASTCHFAHSAEELRRPTAGESVRPYKGRHCKKFNSGEGCPYGESCTFLHDEASRNREGFAVSLGHRGGGNVVVAASPNWKTRMCNKWEMSGYCPFGTNCRFAHGASELHRFGGGLVEEEEGKIGTSSTLDTKKTGQASLASPGVRTSDAVTQKPNGVRVVRKWKGPDKISRVYGDWIDDIE
Bol029864	1	|ZF1:QPGQPVCTSYFHTGICSKGPACSSDHPT|	MDEDDKEYWEELLEFNRQPPPSGSTADDAGEGINAASFKGMDEDDKENPFSSPLVLNEHLKKTQIGDEKKLNIPAGQQQQQQHNLCEKCLTTSDDLHRLVVTANKDACKYFPLATVFRSTDNFLQLEDEEGKPWMFEFSYLKVSQIYEFTEAWSSYVKEKQLGIGDFVFIQRHRIDSSRLSIGFRRRNNSLLYENPAPLTMSIGDGGSALQSDNFQCHDPAPSTISFMDGDAPLQLTPPFQSDNFPCHDPAPAALQLDPCQDTFPCHDLAPPTISFGDGGAAPRDCIYLLPDSVTSSETLEQPRVSGYSITGVDPILVISCGYNQSSEERYFISYIFNELRLRGFAPLGYDLSRSPVNGNQDLLDKSQLGIIIFSMNYVSSSECMDGFVALMDHSKANE…
Bol024054	2	|ZF1:MTKTELCNKWQETGTCPYGDHCQFAHGI|ZF2:RYKTEVCRMVLAGDICPYGHRCHFRHSL|	MENETAPFSYSGTSAVGIANSHGEPSLLRDQLYHSNSRSVMQQRQDMVNREALCYTRLHEASLEAEVLRLENTELRSMNLHLKKELDQLIRSSIQNRFGYDRVPLRMLSNLSIGGGNNRGAEDAENQNRAVNRDDVSDESPTSVIASEDLNRSSLPKSISVRSSGYSKSSQGGGGGGGGGGGGAAAAQCGKSRGAVAKPGACGQQLSTTQRVYVRGGKKEEEEEIEVEVYNQGMTKTELCNKWQETGTCPYGDHCQFAHGIKELRPVIRHPRYKTEVCRMVLAGDICPYGHRCHFRHSLSEQEKLMAAGCKPNNKSSFKLVK
Bol010321	2	|ZF1:GSKSKPCTKFFSTSGCPFGENCHFLHFV|ZF2:NFKTKMCERFSKGSCTFGDRCHFAHGE|	MDARKRGRPEAGSFNSNGGGFKKSKQEMESGLGSKSKPCTKFFSTSGCPFGENCHFLHFVPGGYNPMAQMTNMGSPMSQVSRNMQGGGGGGGRFSGRGESGPGHVSSFGASATAKISVDASLAGAIIGKGGVCSKQICRQTGAKLSIQDHERDPNLKNIELEGTFEQINEASAMVRELIGRLNSASRRPPGGGGGGLGSEGKPHPGSNFKTKMCERFSKGSCTFGDRCHFAHGEAELRRS
Bol016731	1	|ZF1:RVSNVPCRYFPLGNCRNGTSCRFSHHG|	MSGSGRKRVSKWDAKQENIQNGNDYVEKSGSYHRDKDPEHAGFYPEGNGRNGSRRSVPDDDDDGERLKSRQHPGEAWPSRGRVSHEEGDDAMMSYYDTRKSSEQDESRQPYWDRPRTRRSGSRSNSRSMSRSRSRSRSPLQRVRRDARGSYDRHKTRDNDGRYSRAGDYDWEAKNRDTKYYNEDSREQYPLRRSDYPEDHSNSRRETSDPILRSHRDRRDVPEREHNRVSNVPCRYFPLGNCRNGTSCRFSHHGARRSLERKPQDQMFSRHDSSGTTERMRNSHRWNERSDTGKSNEGSKGDNNNNNGSWIGDMEMSPDWNYGVKTLKNPLKEEHGVVKDILAPAYEHGSAAISHSHHGFSNNNIANTAPPVQVFNQNIENHSAVPYQCTPLAVGGSQV…
Bol035445	1	|ZF1:NFKTKKCERFSKGSCTFGDRCHFAHGE|	MLVTNMTPPMPQVSRNMQGRFSGRGDSGPGHVSSFGASATAKISVDASLAGAIIGKGGVSSKQIYRQTGAKLTIQDHERDPNLKNIELEGTFEQINEASVMVRELIGRLNSAARRPPAGVVGGIGSEGKPHPGSNFKTKKCERFSKGSCTFGDRCHFAHGEAELRRSGISS
Bol024520	2	|ZF1:RSKTKPCKDFFSTNGCPLGENCRFLHYV|ZF2:SYKSELCEKFAAGECNYGDRCHFAHGV|	MDTHKRGHSDTVSSSNSNVGSKRPKQKMESISTGLRSKTKPCKDFFSTNGCPLGENCRFLHYVPGGYKAVAKMLNLEPQIAESSKKTQTSSSASVAAKIIVTAIIGKDGNRTKQLCRETGVKLPIEDHERDPNLKNVEIDGNYDQINEANGRMRELIRRFGSDPANSAPRSSYKSELCEKFAAGECNYGDRCHFAHGVAELRWSGID
Bol041786	2	|ZF1:KDRVNCPFYFKIGACRHGDRCSRLHNR|ZF2:DFREATCRQYEENNCNRGGYCNFMHVK|	MAEHLASIFGTEKDRVNCPFYFKIGACRHGDRCSRLHNRPTISPTLLLSNMYQRPDMITPGVDANGQPLDPRKIQEHFEDFFEDLFEELGKFGEIESLNICDNLADHMIGNVYVQFKEEDQAAAALQALQGRFYSGRPIIADFSPVTDFREATCRQYEENNCNRGGYCNFMHVKLVSRELRRKLFGRSRRSYRRGSGSRSRSRSRSISPRHKREYDRCDPPHREFSHRDRHGSGKRSSERSEKGHRDGSRRRHGSPPPRRGGSPGGGREGSEERRARIEQWNREREEKEEGGGA
Bol020469	2	|ZF1:PYTCVPCPEFRKGSCPKGDSCEYAHGV|ZF2:QYKTRLCKDETCCARKVCFFAHRR|	MCGSERNLCSSRTSYTEAELMRAKEEQERVDATMPLLEYAACDDLPSFKRQTEENSLDINEPGLWYCKRVGSKKMGFQERTPLMVAAMYGSIEVLTYIISIGRSDVNRVSSDEEKVTALHCAVSGCSVSIVQVIKILLDASASPNCLDANRNKPVDLLVQASRFIPNQTRKAVELLLTGIISSEEEEVMKSVVSKYPADASLPDINEGVYGTDEFRMFSFKVKPCSRAYSHDWTECPFVHPGENARRRDPRKYPYTCVPCPEFRKGSCPKGDSCEYAHGVFESWLHPAQYKTRLCKDETCCARKVCFFAHRRDELRAVNASTGSAMVSPPMSPSSPSVTLSPRNGGLWQNRVNSLTPPPLQLNGSRLKSNLSARDMDMEMELRLRRGAYDSPSSVLQLQ…
Bol027814	2	|ZF1:MTKTELCNKWQETGACPYGDHCQFAHGI|ZF2:RYKTEVCRMVLAGDICPYGHRCHFRHSL|	MENEIAPFTYSGSSAGMMNSHGESSGGVVAPSRFRDQLYHSSRSVMVNREALCYTRLHEASLEAEVLRLENAELRSLNLHLKKELDQLIRSSLRNRYDMAPPLRMLSIGGNNENQNPAGDRDRDGDVSDVSPTSVIGNEDVNRSSLPKSISVRSSGYSKASQGALHQKVYVRGGKKEEEEEEEIEVEVYNQGMTKTELCNKWQETGACPYGDHCQFAHGIKELRPVIRHPRYKTEVCRMVLAGDICPYGHRCHFRHSLSDQEKLTAAGCTPNNKSSVKVVK
Bol032446	1	|ZF1:SRGLCNRFVSSNFCPFGDSCRYLHPN|	MPSGKYYCDYCEKEFQDTQVARKRHLQSKPHLRAKALWYSSTTTSAVNNPQVSSFASRGLCNRFVSSNFCPFGDSCRYLHPNNIPGNTGYTNNSSNTQLLAGLPNQHIQGSSLNRDCFSGRAGGTGWFDLPPSLRPPPEQGYPQLPSIDWG
Bol020533	2	|ZF1:HYSCVPCPDFKRGDCRRGDMCEYAHGV|ZF2:QYRTRLCKDGTGCARRVCFFAHTP|	MMNHLRVETEDTFSSLLELAANNDVEGVRLSIDRDPSCVDEPGLWYGRQKGSKSVMVNDLRTPLMVAATYGSVDVIKAILPLTNVNRACGNDQTTALHCAASGGAVNAVQVVKLLLAAGADLNALDGDGQRAGDVIVVPPKLEGVKLMLQELLLSSSASRSSPTEFKKEYPVLDSSLPDIKNCIYATDEFRMYSFKVRPCSRAYSHDWTECPFVHPGENARRRDPRKFHYSCVPCPDFKRGDCRRGDMCEYAHGVFECWLHPAQYRTRLCKDGTGCARRVCFFAHTPDELRPLYSSTGSAVHSPRSGGDFAAGLSPMSPLSPSSSAMSWPHPNVPALHLPGSNLQSSRLRASLNARDVHQDVLSDYEQEQLLNEFSNSLSWSGRMKSLPHSNLDDLFSP…
Bol036747	1	|ZF1:RWKVAICVEYMNSRLKTCSRGSACNFIHCF|	MWRGCADRPTSNPLPPGTQAFPKYQRMLVLLNRSSLIVLHMKYLTLELSSRVHFYPDKSCTILMKNMYNGPGIAWEQEDEEGLEVCMRCHLIRTLNEEFYEDVHTEFQKYGELVNFKIACEVVNISRWKVAICVEYMNSRLKTCSRGSACNFIHCFRNPGGDYEWADNDKPPPRFWIRIIWLFR
Bol035954	1	|ZF1:KDRVNCPFYFKIGACRHGDRCSRLHNR|	MAEHLASIFGTEKDRVNCPFYFKIGACRHGDRCSRLHNRPTISPTLLLSNMYQRPDMITRCGPSGATTRPE
Bol035953	1	|ZF1:DFREATCRQYEEDNCNRGGYCNFMHAK|	MIGNVYVLFKEEDQAAAALKALQGRFYLGRPIIADFSPVTDFREATCRQYEEDNCNRGGYCNFMHAKQISRELRRKLFGRYRRSYRRGSRSRSRSRSISPRRKRERKRGERDVRDHDRHGKRSSDRSERHDRDGDGRRRHGSPKQSRSPVVREGSEERRARIEQ
Bol030955	1	|ZF1:WSSEIPCKFFAAGNCRNGHHCRFSHHR|	MSGSGRKHVSKWDSKEEDTHHHPSVDVTSGSHYRDKDPQPVLFNADSNANASRRSVNDQHSGQARTRSRASQNNDNSYYFEQDETRQQLSHRSDSRSYSRSRSRSRSPVYRPRRDHAGSYDRHKKTRTRDEFSKIGGDQSSSDYGWEDKASRKPRETRYHHSSDFREEEATMMKFARSSDYHDTDFPEEEHSRRGHLHGLSDPRLRRHRGELTGEKETQLRGGDGEGRFRWSSEIPCKFFAAGNCRNGHHCRFSHHRGADRKQPQENKNSFYRQDNNYHSGHNRWNGDERLDNGKLSKGTCETKGSGWIGDMEMSPDWNFGAHNLEKHMKEAEPGGVGVIGQSSKSRVDDQRSSGMYSYGDNKPMLEKPIVADSHQNYNNVVNTAPVQAYNQNYHDVLP…
Bol009157	1	|ZF1:GFGGVPCSYYARGFCKNGSSCRFVHSD|	MDGYEATRIVLSRIQALDPENASKIMGLLLLQDHGEKEMIRLAFGPETLVHSVIAKAKKELGLMSCSRPSWSQEELISPRNNNNNRGSSLNPASLPFYANGGRSSKNLTNEFEFEFMDDVNPRSDFLGSMHARSGSCVLDGLGYGDSDLGFGGVPCSYYARGFCKNGSSCRFVHSDGGAELVGSPSRIELLRSNSVPPRLAHHFMTRSFSPKGVNLQSSDAQRAAAALMMGDDFQKLGRWRPERIDLSAMACPASRQIYLTFPADSRFREEDVSNYFSTFGPVQDVRIPYQQKRMFGFVTFVYPETVKSILAKGNPHFVCDSRVLVKPYKEKGKVPDKYRTNQPTELELSPTGLSSSPRDAIGGRGFYNNAQDVLWESKFEEEILELQSRRLMNMQLHD…
Bol018255	1	|ZF1:RQGERICMSYRHTGLCVYETE|	MDLQREKNKNRYGMPHSVLILLPTIELAKQVFADFDAYEGFVALNSCFVYEGSQEIKLKRGVDIVVGTPGRIKDHTERHNIATRFLKQDKKTIDLGGNDKIKASNSVRAIALPCTKQSMSRLIPYTISLYSSGGRKICVTKTKDQASQFSGLLPGARALHGDIQQSQHKITLVGFRKGQTGGAGKSGVVIMLYSSRKSGLSSIEKQTGKRFEHVSAPHPNDIAKAVGMEAAEKIIQVCEYGEGDKLLRNCFLRQMVKENDGNSKTQVIGESEIESFEKDEDMVLDQKEFETLYHHEEKSAGDIIMGQSRISEDSAEKNNEDRMKIGQTCVEYENLESFLKLPLEDPCILAHKENESLRIVWRTLGLKIAATYFSSYVVNTCKVLWIVNAKVETFELGKT…

## Sheet: B.nigra
Additional file 3-4 Detailed information of CCCH gene family in Brassica nigra
Name	number of CCCH motifs	CCCH motifs	protein
BniB000249	1	|ZF1:SDLGVPCSYFARGFCKNGSSCRFIHGD|	MDGYEATRIVLSRIKALDPENASKIMGLLLLQDHGEKEMIRLAFGPETLVHSVIVKTKKELGLMTRTPWRSQEDLISPKNNNRGGSSLNPASLPFYANGGRSLTNEYEFADDVNSRANLLGSVHARSGSCVLDGLGFGDSDLGVPCSYFARGFCKNGSSCRFIHGDGGAELVGSPSRFELLRSNSVPPRLAHHFITRSSLSPKGVNFQNSDAQRFEMIGDELQKLGRWRPERIDLSAMACPASRQIYLTFPADSRFREEDVSNYFSTFGPVQDVRIPYQQKRMFGFVTFLYPDTVKSILAKGNPHFVCDSRVLVKPYKEKGKVPDKYRTNQTAERELSPTGLDSSPRDAIGGRGFCNNGQDVLWRSKFEEEILELQSRRLMNLQLLDVKKHFQLNSPTH…
BniB001308	1	|ZF1:RIPSMVCGFFKSGRTCRAGDRCPMAHKI|	MKDQRNQIVRRSEVMFFRGHHLVDVVSVSLRLGVSQLGRFRRIPSMVCGFFKSGRTCRAGDRCPMAHKIPSIAHRTTGLSDPNPDPRTVELLFRAVYMGPLDPPKDKTIKTLYIRRLNSKVHLRDRFSPYGDIESILYFGMRGVRCAFLTYTTRQAAEKAMLEHSSWVEVNGQRLKLLWGTHRIPKHAEQVGGSNRVRHDDGSSWGQRDGGEVPS
BniB001461	2	|ZF1:SYCAVACPAFRNGACHRGDTCEFAHGV|ZF2:RYRTRACNAGNMCQRKVCFFAHAP|	MLKSVNPMTFYDIGEQQFPTLGYIVSKPGNAGAYEIDPPLPTVDDVIYSSDEFRMYAYKIKRCPRTRSHDWTECPYAHRGEKATRRDPRRYSYCAVACPAFRNGACHRGDTCEFAHGVFEYWLHPARYRTRACNAGNMCQRKVCFFAHAPEQLRQSEGKHRCRFAYRPVRATVARGRNGDGVGIRQDGEDFDTWQSPVKSGESDLDINEERLLKCWSGMSIVDDHYGPSDLDLNLSHIDWISELVD
BniB001887	1	|ZF1:SNRVVSRVCMAGARCPFAHKI|	MDQRNQIVRRSMPKFAVSSNRVVSRVCMAGARCPFAHKIPRGYDSRTGLDNPRTVEWLASNVYMGAVDPPIDQTLKTLYLCRLNSNVNEQHIRERFSPYGEIESIVYFAMRGSDGAFLTYTTRQAAEKAMLEHPSWVIINGENVKLLWGAHVIPKEAVVQTPPKDSKPLKVYARKRQRSNNGGEGPSLSKEGDGVSKQLGEPSAGGGWETNTGDDDDVKTSGEADNAWGGKPNAGASSSSGSRRTGDQNSGW
BniB002096	1	|ZF1:RNRAHVCSFFIRGECTRGDECPYRHEM|	MAHRILRDHDADGWERSDFPIVCESCLGDNPYVRMTKAEYDKECKICTRPFTVFRWRPGRDARYKKTEICQTCCKLKNVCQVCLLDLEYGLPVQARDTALNISTHDSIPKSDVNREYFAEEHDRKTRAGLDYESSYGKMRPNDTILKLQRTTPYYKRNRAHVCSFFIRGECTRGDECPYRHEMPETGELSQQNIKDRYYGVNDPVAMKLLGKAGEMGTLESPDDESIKTLYVGGLNSRILEQDLRDQFYAYGEIESIRILAEKACAFVTYTTREGAEKAAQELSNRLVVNGQRLKLMWGRPQAPRPDHDGSNQQGGVAHSGLLPRTIISQQHNQPPPMQQYYMHPPPPNQDKPYYPSMDPQRMGAVVSTQEAGGSSTENNGASSSSYMMPPHQPYPPAP…
BniB002608	2	|ZF1:GYSGTACPDFRKGGCKRGDSCEFAHGV|ZF2:RYRTQPCKDGGNCRRRVCFFAHSP|	MMIGETRRTYPTVEIPTWPASEDFTPAMNSPDCSVLEALAALQRYLPSNEPDPDSDPDLSGPDSPVDAYSCDHFRMYDFKVRRCARGRSHDWTECPYAHPGEKARRRDPTKYGYSGTACPDFRKGGCKRGDSCEFAHGVFECWLHPARYRTQPCKDGGNCRRRVCFFAHSPDQLRFIHNNRSPDRVDSFDVSSPIRRAFQLSVSPVSGSPPMSPRADSENHSLGCSSVNDVVASFKNLQLEKVKSFPSSYNNPLRCYQSGFGSPRGSILGHGFQSLPTTPIRPGSMDIWENGLEEEPAMERVVESGRELRAKMFEKLSKENCMDRTELDPDHNSGEAPDVGWVTELVM
BniB002882	2	|ZF1:HYTGEVCPEFRHGGDCTRGDECGFAHGV|ZF2:RYRTEACKDGKHCTRKICFFAHSP|	MDVEHHKSNHMIGRPTVVIPSKKRFSSATSPSSASSPHYDSDSDDPYAGDHFRMYEFKIRRCTRSRSHDWTDCPFSHPGEKARRRDPRRYHYTGEVCPEFRHGGDCTRGDECGFAHGVFECWLHPSRYRTEACKDGKHCTRKICFFAHSPRQLRVLPPPENFVSGGGGSVLSSPASVLSNNSNGCCVFCSHSPTRPLFGSPSSSPPLSPANKAAVISRLSRHRSSVTYKEVLNELINSLGSFSLTQALTTASSSSMVTVPVSTATMLASSGLSNHQHHRLPPWLDVGDRDLQFALSPSSTPSYLNRQLQPPVQPSFFSEEFTPRGGRVSDYTAAATAAAAEARDKSSFEIGCSGDLDLGWVNDLLT
BniB002939	1	|ZF1:MRKELCRNFQQGSCRYGERCRYLHPQ|	MRKELCRNFQQGSCRYGERCRYLHPQQTKPNNPFGFGTPSRDQQQNKSSNPFGFGVQGGSNSNRPNQSQPFQNTWQRNPSTPGGGGGGGASSTQQSGRQTQQAEHKCTDPAACQRLMQEDFKNERPMWKLTCYAHCKHLPCDISGDISYEELRAMAYDESKRGIPLQSIVERERNLQNAKVAEFENFLRSPYRGAVTSNQTAPPAPSIFPPATQVNSSPGFSAFSQQPAFPNTNAGGGVSSSGPPNPFGRFNQQPNAFSLNTPQPAAPSGPSGFLSQPSSFGPGPVAPSGFQSQPSVSFKPSSFGPGPGLATGPSGFQSQPASFGPGPGLATPPQNSNIFPSVTPTPASNTNQNNQNAFNFSSPVASFTSPVVDIANTPSGTELQAGGAPVDTSIWLKE…
BniB003640	1	|ZF1:WFKTSLCSYFRRQGSCSHGATCKYAHGE|	MTSSSVDELPSAAETLTSQIPSDTTPAPIDPIPSSDDVEAVGEKRKREDENTTTNLESSDPNATPSPWFKTSLCSYFRRQGSCSHGATCKYAHGEKELRQKPDNTWDPTSERGKKAKMMSDNAAAAEEEEVGDVMFTEEMMDEEGGGDGVHDLSLSKCLVHLPTKWQSDDLKTFLREQGVEYKFAKKRRGMMVGFLTFENAEQLKNGVEILEGKNVNNKSLKIADVLPRTFDKNGAKNPAAKLKSAREAVTPLADLSYVDQLEQKKASIAQMLKKLTRNARKACPNGKSLPEWVLQSREIGGLSCKLEGIIESPLVNGYRNKCEFSTGYSIEGKLTVGFMLGNFSAGVTAVEEAVNCPNISKLACRYASIFQSFLEKSRLPVWNRFKSCGFWRQLTVRE…
BniB004200	5	|ZF1:RPDAEDCSFYIRTGSCKYGSSCKFNHPV|ZF2:NPRLMECKYYFRTGGCKYGDTCRFSHSK|ZF3:RPGEKECPFYMRNGSCKFGGDCKFNHPD|ZF4:RPDQPECSYYVKTGDCKFKFKCKYHHPK|ZF5:RPEQSMCTHYSRYGICKFGPACRFDHSI|	MSKPDPDPKPSSGSSSEKDPVADHHITEEEELSGDLRNVGLLDKATEVPINVSEGDGETDQKEVEGREKRMMVYPVRPDAEDCSFYIRTGSCKYGSSCKFNHPVRRNIQIGREKVREREREREEDVENPRLMECKYYFRTGGCKYGDTCRFSHSKQHTSLPSRPELNFLGLPIRPGEKECPFYMRNGSCKFGGDCKFNHPDPTAVGGVDSPLFRGNNGGSFAPKDAPQASSTSRSSSSRHMNGTGTGTGTAPFIPVMYSQNRQTPEWSGYQAPSAYPPERSVLPPSTYSANNSLAETSSFSQLPAEEFPERPDQPECSYYVKTGDCKFKFKCKYHHPKNRLPKQSPSSFNDKGLPLRPEQSMCTHYSRYGICKFGPACRFDHSIPPTFSSSSSQTVETP…
BniB005029	2	|ZF1:HYSCVPCPDFRKGACRRGDMCEFAHGV|ZF2:QYRTRLCKDGTGCARRVCFFAHVP|	MMQNPIPTDGTMCCGSDQLNQTSSPEDTTTNNTEMNHLRVETEDTFASLLELAANNDVEGVKLSIDRDPSCVDEPGLWYGRQKGSKAMVNDHRTPLMVAATYGSIDVIKLFLSLTDDVNRACGSDQTTALHCAASGGAVNAVQVVKLLLAAGADLNLMDADGQRAGDVIVVPPKLEGVKLMLQELLSAATAERNLRVVTNVNVESSRSRSHSPPTEEYDDESPFKMKSSTEFKKEYPIDPSLPDIKNSIYSTDEFRMYSFKVRPCSRAYSHDWTECPFVHPGENARRRDPRKFHYSCVPCPDFRKGACRRGDMCEFAHGVFECWLHPAQYRTRLCKDGTGCARRVCFFAHVPEELRPLYESTGSAVLSPRSNAADYAAALSLLPGSPSAMSPLSPSSGG…
BniB009438	2	|ZF1:MTKTELCNKWQETGACPYGDNCQFAHGI|ZF2:RYKTEVCRMIVTGATCPYGHRCHFRHSL|	MEKVASTVTDLAIVTALNSPPPPLSPQSDKSNTKQHQEDFAASFASLYNSIFSPEESQFPDSLSLSPSPPYSSSSPPARLVDTATEHRLRQASLILEYDELNEHYELCLSRLRSLMTELDSLRRENDALRQENVDLLKLIHISASSSSSSSSVSPPPVHNRHRISDFGGHAEAGGYKHRRQVRSSDPERNSLPRSISVRSPGYLRMMNQGGQGYGNASRQTSQLGSDSVTQKVRVPTKGERDALELEVYRQGMTKTELCNKWQETGACPYGDNCQFAHGIDELRPVIRHPRYKTEVCRMIVTGATCPYGHRCHFRHSLTDQERMLLTH
BniB010212	2	|ZF1:QYSGEVCPEFRRGGDCSRGDDCEFAHGV|ZF2:RYRTEACKDGKHCKRKVCFFAHSP|	MDVVRPTVEIPPRKLLLSSKSFSGESSPRSSPRKHNWNNKSNKISVSEHEEEDSFNEDNKKDTKEYCYDSDTDDPYASDHFRMFEFKIRRCTRSRSHDWTDCPFAHPGEKARRRDPRRFQYSGEVCPEFRRGGDCSRGDDCEFAHGVFECWLHPIRYRTEACKDGKHCKRKVCFFAHSPRQLRVLPPENVSGGSSASASPAKSPCCLFCSSSPTSTLLGNLSHLSRSPSSSPPLSPAHKAAAFSRLRSCAAAGSVNYKDVLSELVNSLDSISLAEALQVSSSSPVSTPVSAAAAAFASSCGLSNQRLHMQQQQQQSSALQFALSPSTPSYLTNSPRSNFFSDEFTPRQRQTNDFTTVAAAGRDKTSFEDGSCGDPDIGWVNDLLT
BniB010410	3	|ZF1:FFKTKLCCNYRAGNCPYVANTCHFAHSV|ZF2:PYKGRHCRKFYSGEGCPYGESCTFLHDE|ZF3:NWKTRICNKWEMSGSCPFGTNCRFAHGA|	MSHRRDSSTDAVHVIPTNDPPPEKLFPDPVWATDDDSSRVSALNTDETESPCKKTRGSPSSSSSEIGKAFFKTKLCCNYRAGNCPYVANTCHFAHSVEDLRRPPSTQQEIRGEFKVPAESGRPYKGRHCRKFYSGEGCPYGESCTFLHDEGSRNRESFAISLGPRGGGGNVVVVAPNWKTRICNKWEMSGSCPFGTNCRFAHGASELHRFGGGLVGGEEGKIGTSSNPDTKKTGQADTVASLASPGVLSQRVSNAVTSRPNGVRVLRKWKGPDKISRVYGDWIDDIE
BniB010626	5	|ZF1:GEKDCTHYMQTRTCKFGESCKFDHPI|ZF2:RPGEPDCPYYVKTQRCKYGLRCKFNHPK|ZF3:RPSEAPCTFYMKTGKCKFGLTCKFHHPK|ZF4:KPGQPECDYYMKTGDCKFGERCKFHHPS|ZF5:REGAANCPYYMKTGTCKYGATCKFDHPP|	MAAHRHQLFTYALQPSLAAASTVSPAPPQPQPQPNTGLSSLYGGADRYYPDATFRFLARDGSESLTNNYSATVASSSSSSAMYHHHHHQLPNATAASHLAYPQLIQQYQEAWPPGVEAPPSAAVEPLPPGVKRTSEALYYPTLYGAHNTMGQAEAWYTTDYLTKRLKLESTSHLPVYPQRAGEKDCTHYMQTRTCKFGESCKFDHPIWVPEGGIPDWKEAPVVPNDEYPERPGEPDCPYYVKTQRCKYGLRCKFNHPKTAAAVTVENPDALPERPSEAPCTFYMKTGKCKFGLTCKFHHPKDIQLPSSSQDNGSSEAVTSEPDATNNPHVTFAPAAYHNSKGLPVRPVMAFTPQAVGVNYPLVSPTTASINLGLVNSAASLYQTFAQPTLGALSATYPQ…
BniB010650	2	|ZF1:GSKSKPCTKFFSTSGCPFGENCHFLHYV|ZF2:NFKTKMCERFSKGSCTFGDRCHFAHGE|	MDARKRGRPEAGSFNSNGGGFKKSKQEMESGLGSKSKPCTKFFSTSGCPFGENCHFLHYVPGGYNPMAQMTNMGSPMSQVSRNTQGSGGGGGGGGRFSGRGESGPGHVSSFGASATAKISVDASLAGAIIGKGGVCSKQICRQTGAKLSIQDHDRDPNLKNIELEGTFEQINEASAMVRELIGRLNSASRRPPGGGGGGGGLGSEGKPHPGSNFKTKMCERFSKGSCTFGDRCHFAHGEAELRRS
BniB011619	4	|ZF1:RPGERDCQFYLRTGLCGYGSSCRYNHPT|ZF2:RIGQPDCEYYLRTGTCRFGVACKFHHPQ|ZF3:SEQQQQCRFFMNTGTCKYGDQCKYTHLG|ZF4:RPGQPACGSFKAYGFCKFGPNCNFDHSV|	MRPMSDTHHVQSSTGSIRSSQKIEDAFMKMKVVSENGESDPYPDRPGERDCQFYLRTGLCGYGSSCRYNHPTNLPQGMYYNEELPERIGQPDCEYYLRTGTCRFGVACKFHHPQPDNGHSTAAYAMSTFPSAGLHHAGGLTMMPTYGSLPRPQLPQSYVPIMVSPSQGLLPPQSWATYMGASNSMYGVKNQAFYSGSSAPMPMAVTLNGDLSERSEQQQQCRFFMNTGTCKYGDQCKYTHLGVRVSPPPPPHFINPFVLPVRPGQPACGSFKAYGFCKFGPNCNFDHSVLPYPAGLPMPPSSQPTAYPVSWNYQRISPSPSRSGSKAMHNDKPDVKKGGTEERDDGSELVQDLSSPRS
BniB011778	1	|ZF1:TTRLSSQCRNGRDCLHVQ|	MDYGDCELVEEIARDVYGKMFPTKRIGIYSRLLELENFLCKQPWGVRSIGIWGMPGIGKTTLAKAAFDQFSGDYEVSCFIKDFDNEFHLKGIYHLLQKYLGETVREEFDINSYVLEPEPKRALIVLDNVCKPLDADAFLNGFDWFGPGSLIIITSRDKQVLVQCGVNQIYEVQGFNEDEAKQLFSRCAFGIDWSKKSDLDTLEPYLRSVIHYSSGNPLALSLYGKELSLKNIEEIETELLSLKQIPPTLIMEAFKISYYTLNDNERTMFLDIACFFRGENLDYVMQLFEGCGFFPHVGISVLVDKCLVTILDSKMQMHDLIQIVAKEISNEETVQLGRHCRLWNASIIRSLLEDKETKSIEESMGTEDIEAIFLDISNLKFYVNPNAFKSMHNLRFLRI…
BniB012056	2	|ZF1:PYTCVPCPEFRKGSCPKGDSCEYAHGV|ZF2:QYKTRLCKDETGCARRVCFFAHRR|	MCGSESNLCSSRTLTAEFMRQKQEEEEGVASATCLLELAACDDLPSFRREIEEKSLDVNKPGFWYCRRVGSKKMGFQERTPLMVASMYGSIDVLTYIISTGNSDVDRVSCDEKVTALHCAVSGCSVSIVQVIKILLDASASPNTVDSNGNKPVDLLFRASRFIPNQTRKAVEILLTGSSVSLMEEQEEEVKSVVSKYPADASLPDINEGVYGTDEFRMFSFKVKPCSRAYSHDWTECPFVHPGENARRRDPRKYPYTCVPCPEFRKGSCPKGDSCEYAHGVFESWLHPGQYKTRLCKDETGCARRVCFFAHRRDELRPVNASTGSAMVSPQSPEMTVMSSPMGNNGVPLSPRNGGLWQNRVNSLTPPPLQLNGSRLKSSLSARDMDMEMELRLRGLDGH…
BniB012615	1	|ZF1:KRGRCQVAGGECNEEVDCKRT|	MESLPASSAELDVFLSFRGFDTRNNFTGHLQKALRLRGIDSFIDDKLRRGDNLTALFDRIEHSKIAIIVFSKNYANSRWCLRELVKILECRDRNQQLVIPIFYKVDKSELKNVPKKSFNEVTEDEIVSWEAALTTTINISGYVVNEFSTSEAKLVDEIAIDTFKKLNDLAPIGNEGLVGVDSRLGTLEKLLCCNDLDSVHVIGIVGMGGIGKTTLADCLYGRMRGQFDGSCFLTNIRENSSRNGLESLLQKLFSTLLNDRDLEIGAPGNAHERFERRLKSKRLLIVLDDVNDEKQIKYLMGHCKWYQGGSRIIITTRDSKLVDAVKGRKYVLPKLNDREALKLFCLNAFSDSCPLEEFQSLTNMVLDYAKGHPLALKVLGSDLCERDYQYWEAKLDRLT…
BniB013018	2	|ZF1:NQKVCFHWRAGRCNRYPCPFLHRE|ZF2:AEKLCKFWADGNCPYGDKCKYLHCW|	MDLDMNDGGGGGGGNKRVFPRLNQKVCFHWRAGRCNRYPCPFLHRELPNPSPPFPANNKRVADDSGFAGSSHRRGPGSASNSWGRFGGNRTVTKAEKLCKFWADGNCPYGDKCKYLHCWSQGDSFSLLTQLDGHLKVVTGIALPSGSDKLYTASKDETLRIWDCASGQCTGVLNLGGEAGCMISEGPWLLVGMPNLVKAWNIQTNVDLSLTGPVGQVYSLVVGTDLLFAGTQDGSVLVWRYNTTTSCFDPAASLTGHNLAVVSLYVGANRLYSGSMDNSIKVWSLDNLQCIQTLTEHTSVVMSLICWDQFLLSCSLDNTVKIWAATEGGNLEVTYTHKEDYGVLALCGVHDAEVKPVLLCSCNDNSLHLYDLPSFTERGKILARQEIRSIQIGPGGIFF…
BniB013532	2	|ZF1:KDRVNCPFYFKIGACRHGDRCSRLHNR|ZF2:DFREATCRQYEENNCNRGGYCNFMHVK|	MAEHLASIFGTEKDRVNCPFYFKIGACRHGDRCSRLHNRPTISPTLLLSNMYQRPDMITPGVDANGQPLDPRKIQEHFEDFFEDLFEELGKFGEIESLNICDNLADHMIGNVYVQFKEEDQAAAALQALQGRFYSGRPIIADFSPVTDFREATCRQYEENNCNRGGYCNFMHVKLVSRELRRKLFGRSRRSYRRGSGSGSRSRSRSLSPRGKREYDRDRRDPPHRDRDGEFYRHGSGKRSSERSERGDRDGSRRRHGSPPRRGGSPGGGREGSEERRARIEQWNREREEKEQGGA
BniB014102	1	|ZF1:LYKTKLCNLYKNNGHCSKPNCTFAHGV|	MSGSALYKTKLCNLYKNNGHCSKPNCTFAHGVAELRHPGESSSFTGRRHNLDGDLREKLGRQFSPERRPSLDRSGRRVQRFNGHGNPRSFERTRDVDYREDRRYDERSDYAGSRIEVRERDERNKFLGYNNVLEEQLKDVELDVKMLTDDKLRLEAAVETKAREADRLTSRIQELRTQLDREKEECKRITSSTKKFVKEYNRFLRAQDDVKRSEARLQKLGTQLSTSLLGNEGNDRETDIEIVSDEEKNGRNLRTASDLQNEMQNTSSVSRKRLYVEQYTTKESVQDALRGRGEEDKVENGKSPSRWNRVPSKTFSEEESRVRNEEDAMNKSSSKENTWKRRRRLSSGTSSSNKVMSSTSMAARLSDEVAEFDEEYAQAAKGTPLISLPPPPPFSDAHF…
BniB014319	5	|ZF1:RPGAEDCAFYMRTGSCKYGSTCKFNHPP|ZF2:NTRLMDCKYYFRTGGCKYGLACRFNHTK|ZF3:RPGEIECLFYMRNGSCKFGADCKFNHPD|ZF4:RPDQPECSYYLKTGDCKFKFTCKYHHPK|ZF5:RPDQVICTHYSRYGICKFGPACRFDHSI|	MIGISGSISEGLETEPVSQAPSGDSFADPSPSDLNQAAADVLLSNEFKNVGLDEVSKEKMMTSVSEEGNGGVVDSSKALEEEEEEEDGESQQVLYPVRPGAEDCAFYMRTGSCKYGSTCKFNHPPLPNPTKLQIAREIKVREKEEDADNTRLMDCKYYFRTGGCKYGLACRFNHTKPKSDVPSPPELNFLGLPIRPGEIECLFYMRNGSCKFGADCKFNHPDPTTLGGTDSPSFHGNNGGSMGSFSPNSTFHASSTSWSSPRQGNGTAPFIPSMLSQSRGASSQTTPEWNGYQASMYPSERSVFSTSTMNNNSSAETSIFTPYKYQKPAEEFPERPDQPECSYYLKTGDCKFKFTCKYHHPKNRLPKQPPYALNDKGLPLRPDQVICTHYSRYGICKFG…
BniB014657	2	|ZF1:HYSCVPCPEFRKGSCSRGDSCEYAHGI|ZF2:QYRTRLCKDETNCSRRVCFFAHRP|	MGDDELSHLKFTLLLESAACNDLSGFKSLIEEEGLDTIDRSGLWYGRRLGTTKMGFEERTPLMIAALFGSKEIVDYIITTGLVDVNRSCGADGATALHCAVSGLSANSLDVVTLLLNASADPDSRDAYGNKPVDMIFPSLCPVFSGRKKVLERLLKGSNDSDAQEEEVEVEVEVEVEVEVSLSPPRKEYPVDPTLPDIKNGIYGTDEFRMYAFKIKPCSRAYSHDWTECPFVHPGENARRRDPRKYHYSCVPCPEFRKGSCSRGDSCEYAHGIFECWLHPAQYRTRLCKDETNCSRRVCFFAHRPDELRPLYPSTGSGVPSPRSSFSSCNDMGPISPLPPLSPNGVVLTTPPLSPNGVPSPIGSGKPWMNWPSVTPPTLQLPRSRLKSALNAREINFSD…
BniB014757	2	|ZF1:DPKSILCEFFKAGQCQKGFKCKFSHDL|ZF2:KPTDIVCKYFLDAVEKKQYGWFWACPNGGKECHYRHAL|	MPPKQQPKADLAKKQKQVEDKTFGLKNKNKSKNVQKYVQSLKQSVQPKPDASKVAAKKKKEEEKAREQELNELFKVAISQPKVPVGVDPKSILCEFFKAGQCQKGFKCKFSHDLNIQRKGEKIDIYSDKRDEDGNMEEWDQETLEKVVESKKNEYNQNKPTDIVCKYFLDAVEKKQYGWFWACPNGGKECHYRHALPPGYILKSQMKALLEEESQKMPVEEEIENERAKLKTATQMTPALFMEWKRKKIAERDAGLAASQAERAKNDRMSGRELFLSNASLFVDDAEAFEEYQREKEEEEIEQKEKNKETEAGTSKSSGDAEQSSKEVDEDDDDDLDMDELDELEASLSKTSIQIREPNNEGSS
BniB015228	3	|ZF1:PERMPDCSYFLQGLCNNEACPYRHVH|ZF2:NPSAAICDGFLKGYCSDGDECRKKHSY|ZF3:TCPVFEATGSCSQGSKCKLHHPK|	MDSSHHNPSHGQRKAPYASNPPLPLLPPPPLPPPPPPPRESHPDNPSFHLPSSQSGEKRHHYLPPMPAVNQPSSFYSQHPPPQQPPQFIPRQVSYESQKFSQPSSSNIQGTESLDISQSAWVGYNDKRFDSCTVDAAAQGRVDTGRSRVDRIPGRNYQYDYSCSSRDSSGAINRGLDDSSSRSRVKFRILGHVRKESEAAARIEGKGKLQGRDQLKAESDSCFRGLDEGSKGLLSSRVGYGSERQGVSVRRDMSRSSASREGDRNRRWDERRDGGRVLCLRKRDEYYHLDRGRREGSNDSKRTTPGRQTQKKSALLRLGTPRNHHNGREDARNRCSSSGRRLVAKPVASPASAGIRPCRSVTPRSSKDRRALVPDKSEKASVTEANGNKCILKSHEDLL…
BniB015267	1	|ZF1:PKIMKPCMYFNSSRGCRNGANCLYQHDA|	MCYVQSVLAICNRGFGVYTLGCCHLLPFLLVEIYIGKDSLVKIRYPAKLLTGRDEEKATGWNVTIFYVRLFISEDSPSQVGSESQDHLQAKSHPSEDNLPPGFGGPLSANEPQIKLSDIPVIKWKCSIRILLDEEWRVVAGEESKEVETQNQRELRVLEAFYPGASAIPPNPSVPADVDNSDYDDQQTIVIPILPVEDDDIDPASDLPTQSGVDVGTEPPRTDENTSVSSTLPAPSEIMAALTAISNNKELGSGMIDQDLLMKILSNPKLVENLVANSGGPGSVSSNAGSLYLSSTHETNGVVTSTPACSNGQYYPQPTPSLVYPPPPASSDQPNYGAPPARDASYYKSLIQQHGGERQEAPPQHLGGYRYNPQPGGGPNPEMVNSNNNNNQRPKDSKP…
BniB015753	2	|ZF1:GYAGTACPEFRKGGCKRGDSCEFAHGV|ZF2:RYRTQPCKDGGGCRRKVCFFAHSP|	MTGVIRRPYPTVEIPTWPVSEDLTSPEIFSPATNSPDCSMLEALTALHRYLPSNEPDPDSDPEPFGPDSPVDAYSSDHFRMYDFKVLRCARGRSHDWTECPYAHPGEKARRRDPTKYGYAGTACPEFRKGGCKRGDSCEFAHGVFECWLHPSRYRTQPCKDGGGCRRKVCFFAHSPEQLRYVHTRSPDRGDSCFRAFQLSVSPVSSSPPVSPRADSESSQSLSRSLGSSYMNDVTTSFRNLRFEKLNSFPPSYYNTFRCYQYGFGSPRGSMLGPGFQSLPTTPTRPGNLDIWENGLEEEPAMERIVESGRELRAKMFEKLSKENCMDRVEPDQNSGEAPDVGWVFDLVM
BniB016293	5	|ZF1:RLSEPDCIYYLRTGVCGYGSRCRFNHPR|ZF2:RMGQPVCQHFVRTGTCRFGASCKYHHPR|ZF3:RPGEKECSYYMRTGQCKFGSTCRFHHPV|ZF4:RPGQPECQYFMRTGACKFGNSCRFHHPM|ZF5:RPGTAQCSHFAQHGVCKFGPACKFDHST|	MERYGLAGEQGSGSDPSLETGLEASMWRLGLGGGGGDSFPERLSEPDCIYYLRTGVCGYGSRCRFNHPRNRAPVLGGLRTEAGEFPQRMGQPVCQHFVRTGTCRFGASCKYHHPRQGGIDSFTTPTSLSYMGFPLRPGEKECSYYMRTGQCKFGSTCRFHHPVPPGVQAPSPQLSTGQAIYSSLQSQTLPSSQQFGVVIPRPQLLPGSYVQSPYGYNQMVLPPGMVPYSGWNPYQASLSAMPSPGTQPSMGSSSVYGIRPLSPSAPVYPSGSSSNTEQSFPQRPGQPECQYFMRTGACKFGNSCRFHHPMEAASPKGVALSHIGLPLRPGTAQCSHFAQHGVCKFGPACKFDHSTGSSYSPSASSLTDMPVTHYPLGSSSLRISAPSSSSLSDQRTELH…
BniB016574	2	|ZF1:GSRQEVCSYWRAGRCNRNPCQFLQRE|ZF2:TEKVCKYWVDGNCSHGDKCRYLHCW|	MDFDLNGGNKRVFNRLGGSNRPAAAAKGSRQEVCSYWRAGRCNRNPCQFLQRELPGPVPSQGYSNKRVADESGFAGPSHRRGPGFNGSSSNTWGRFGGNNRTVTKTEKVCKYWVDGNCSHGDKCRYLHCWSKGDSFSLLTQLDGHEKLVSGIALPSGSDKLYTGSKDGTIRVWDCASGQCTSVLNLGAEVGCVINEGPWLLVGMPNLVKAWNIETNADQSLSGPVGQVYSLVVGTDLLFAGTQDGSILAWRYNAATSCFEPTASLKGHTLAVVTLYVGANRLYSGSMDKSIKVWSLDNLQCIQTLTDHTSVVMSLICWDQFLLSCSLDNTVKIWAAVEGGNLEVTYTHKEEHGVLALCGVHDAEAKPVLLCSCNDSTLRLYDLPSFTERGKIFAKQEIR…
BniB017226	1	|ZF1:RNRAHVCSFFIRGECTRGDECPYRHEM|	MAHRILRDHDADGWERSDFPIICESCLGDNPYVRMTKSDYDKECKICTRPFTVFRWRPGRDARYKKTEVCQTCCKLKNVCQVCLLDLEYGLPVQVRDTALNISTHDSIPKSDVNREFFAEEHDRKTRAGLDYESSFGKIRPNDTIRMLQRTMPYYKRNRAHVCSFFIRGECTRGDECPYRHEMPETGELSQQNIKDRYYGVNDPVALKLLGKAGEMGTLETPDDQSIKTLYVGGLNSRVLEQDIRDQFYAYGEIESIRILAEKACAFVTYTTREGAEKAAEELSNKLVVNGQRLKISWGRPQVPRTDPDGGGSQQQGGGVAHTGLLPRAVISQQHNQPPPMQQYYMHPPPQPPHQDRPFYPSMDPQRMGAVISSQDSGESRGAASSSYPMPPPHGHYQQ…
BniB018709	2	|ZF1:SYSGTACPDFRKGGCVRGDSCEFAHGV|ZF2:RYRTQPCKDGGNCRRRVCFFAHSP|	MMIGDTRRTYPTVEIPTWPVSEDLTAAEIFSPVMNSPDCSMLEALAALQRYLPSNEPDPDSDPDLFGPDSPIDAYSCDHFRMYDFKVRRCARGRSHDWTECPYAHPGEKARRRDPRKYSYSGTACPDFRKGGCVRGDSCEFAHGVFECWLHPARYRTQPCKDGGNCRRRVCFFAHSPDQLRYLPNRSPDRVDSFDVSSPIRHSCARAFQLSISPVSGSPPVSPRADSGSQSLSRSLGSNSINDVVSSFRNLQFEKVKSFPTSYNSPLRSYQSGFGSPRGSILGPGFQSLPTTPTRPGNMDIWENGLEEEPAMERVVESGRELRAKMFEKLSKENCMDRVEPDPDQNSGEAPDVGWVSDLVM
BniB019031	5	|ZF1:RPDEPDCIYYLRTGACGYGSRCRFNHPR|ZF2:RMGQPVCQHFMRTGTCKFGATCKYHHPR|ZF3:RPGEKECSYYLRTGQCKFGLTCRFNHPV|ZF4:RPDQPECQYFMRTGDCKFGSSCRYHHPL|ZF5:RPGVAQCTHFAQHGICKFGPACKFDHSM|	MERYGRSGEEGSRSDPSLEWTTGQTGVQASMWRAGGGESYPERPDEPDCIYYLRTGACGYGSRCRFNHPRDRGAVIGGVRGGGDGALPERMGQPVCQHFMRTGTCKFGATCKYHHPRQGGGSVAPVSLSYLGYPLRPGEKECSYYLRTGQCKFGLTCRFNHPVPQQQQQQQPQPQPQLHTVYSTLQSQPCQQYGLVLARPSLLPGSYLPSHYGPPMVLPQGMVTYPGWNPYQASLTAMPSPGTQASIGPSSVYGMAPLSPSGTAYTGTYQPGGPSLTTTKEESFPQRPDQPECQYFMRTGDCKFGSSCRYHHPLDTVQPKTGVLFSSIGLPLRPGVAQCTHFAQHGICKFGPACKFDHSMGSSLSYSPSASSLTDMPVAPYPIGSSSLSGASAPVSSSN…
BniB020326	5	|ZF1:RPGERDCHYFLRTGKCGYGSSCRYNHPA|ZF2:RVGQPDCEYYLKTGACKYGSTCKYHHPK|ZF3:RLGEKSCPYYMQKGMCRFGVACKFHHPQ|ZF4:SEKAECRFFMKTGTCKYGDNCKYSHPK|ZF5:RPGQPACGNFKAYGFCKYGASCKFDHPV|	MSETQQVQNSTVSIPSSDKTEDTLTKVKVNEENMDEPSVYPDRPGERDCHYFLRTGKCGYGSSCRYNHPASHVPEAVYYHREELPERVGQPDCEYYLKTGACKYGSTCKYHHPKDRNGAGPVLFNALGYPMRLGEKSCPYYMQKGMCRFGVACKFHHPQTQTHNAQPTSFPSVGFPYAGGLPVMSLPPATYAVMDRPQAPQTYFPFMVAPPQGWSTYMAGSNPIYDGKTEIDSSSEKAECRFFMKTGTCKYGDNCKYSHPKERMLLSPPNLLNLMVLPARPGQPACGNFKAYGFCKYGASCKFDHPVPVNPGLTMPSLPTAYAPPVSTPVKITSPPSRSNGDKPAAGNQSSEIEKPDDGPEKSEVQDSSQLSQSDSTALSNYAEKPSSETKKEDDDPSP…
BniB020817	3	|ZF1:FYKTRMCVKFKSGACRNGELCNFAHGM|ZF2:ILRMKLCRKFCFGEECPYGDRCNFIHED|ZF3:FWKTRLCGKFEKGQCPFGDNCHFAHGQ|	MDSSYSDSRPYGVWNQTQMVDSVNNNEQSESQTMPQLKRPRLVDDNNTSWGMVPSSNPPPPMNKGTANIFYKTRMCVKFKSGACRNGELCNFAHGMEDLRQPPSNWQEIVGPPVQDREKERERERERLSSVSAGNSNNNSGNWEDDQKIILRMKLCRKFCFGEECPYGDRCNFIHEDLSKFREENGKLRESLAISVGTSVVADPLSVENGIAASHQVEVNRQGGIPVPAPPMINGGGGVKTVFWKTRLCGKFEKGQCPFGDNCHFAHGQAELLQHSVGRVEGEAVNTVASVSKQMVVPANEAFAMKPAAQVIADSSGLNDEGRRKKCLLKWSDSKKINRIYGDWIDDLPVGQKSTKPVES
BniB021171	5	|ZF1:KKKKKYCQFFTRFGKCNKDDGKCPYVHDP|ZF2:SKVAVCTKFLNGLCANENCKLTHKV|ZF3:PERMPDCSYFLQGLCNNEACPYRHVH|ZF4:NPSAAICDGFLKGYCSDGDECRKKHSY|ZF5:TCPDFEATGSCSQGSKCKLHHPK|	MDSSHYNLSYGQWNSPYSPHPPPPRPLLPPPPPPPPRQSHPDSPNFYVPSTHSGGKRHDYHHYSHRQDLPPNPAVDYPSSYYPQQHPPPPPQQQQHPPPPPPRQQHLPYIPQQVSYESQRALQPSSSSSIPCTESRGVSQSAWVGYKDKRVDSWTDTGRSRLDPSPNRDYQYDYSRPSRDSSGVSISRGLDGSSRSRDEFRNTGYVRKESRIEGSYQDRGQLKAESDRCFRGLDEGNRSLASRVGYGSDRYGVTVSRDMGRSSASHEGTRNQRWDEAHNGGRIVYPRKKDDYYHSEVEQYFDRGRREESSELNRTPKKKSALLRLETPRNHQKGRENGRNHSSYNGKRFNSNSFRGKEHVGRSDRGLVEKQRERTPVDLDVSFESSLLVAKPIASPASA…
BniB022518	2	|ZF1:KDRVNCPFYFKIGACRHGDRCSRLHNR|ZF2:DFREATCRQYEEDNCNRGGYCNFMHVK|	MAEHLASIFGTEKDRVNCPFYFKIGACRHGDRCSRLHNRPTISPTLLLSNMYQRPDMITPGVDPQGQPLDPSKIQEHFEDFYEDIFEELDKFGEVESLNVCDNLADHMIGNVYVLFKEEDQAAAALKALQGRFYSGRPIIADFSPVTDFREATCRQYEEDNCNRGGYCNFMHVKQISRELRRKLFGRYRRSYRRGSRSRSRSRSVSPRRRRERERGDVRDHERHGKRSSDRSERHDRDGGGRRRQGSPRRSRSPVVREGSEERRARIEQWNRERDEGV
BniB023157	3	|ZF1:FFKTKLCCKFRAGTCPYVTNCNFAHTV|ZF2:SVKGRHCKKFYTEEGCPYGENCTFLHDE|ZF3:NWKTRICNKWEITGYCPFGAKCHFAHGA|	MSHRRDSSGDVVHVIPTNNPPPENWFPNLSDTSVWATEDDYNAVNPDNSSGDNGPPNKKTRGSPSSSSSAASNRTKAIGKMFFKTKLCCKFRAGTCPYVTNCNFAHTVEELRRPPPNWQEIVAAHEEERSGSGTPAAVEPREEYQIPSLVSSTDESGRSVKGRHCKKFYTEEGCPYGENCTFLHDEASRNRESVAISLGPGGYGGGSGGGGGGGCNSNVVVLGGGGGSGIEIVKPSNWKTRICNKWEITGYCPFGAKCHFAHGAAELHRFGGGLVEGEGKDGGVTSNPDIKQTGPNPKGHSDTMTTLLSPGGVPHNADAGYQSGVALQRASSAVTQKPGIRTHQKWKGPAKISRIYGDWIDDIE
BniB023837	2	|ZF1:HYTCVPCPDFKKGSCKQGDMCEYAHGV|ZF2:QYRTRLCKDGTGCNRRVCFFAHLK|	MCGLFKKLDTEDSLEKSVNDAECEHSFSALLEFAADNDVDGFKKHLSAVPCINQVGLWYRRQRFARRMVVEQRTPLMVASIYGSLDVVKLILSFPEAELNLSCGPDKSTALHCAASGASVNSLDVVKLLLSAGADPNVPDAHGNRPVDVLVVSPLAPGSRTILEEILMKDEVVSEDPSSSLGSSFRSLSSSPDNGSSLLSLDSVSSPTKANGVDGAFASEKKEYPIDPSLPDIKSGIYSTDEFRMFSFKIRPCSRAYSHDWTECPFAHPGENARRRDPRKFHYTCVPCPDFKKGSCKQGDMCEYAHGVFECWLHPAQYRTRLCKDGTGCNRRVCFFAHLKEELRPLYASTGSGLPSPRASSSSSLSASTMDMASVLNMLPGSPSAAQHSFTPPISPSGN…
BniB024180	2	|ZF1:SDGEKLCFKFVCSGSCPRGESCHFQHNA|ZF2:RRGVCLDLIIKGKCEKGPECSYKHEF|	MAPRILLCGDPLGRLNQLFKRVQSVSKSAGPFDALICVGQFFPDSPEVLDEFLDYVEGRTQVPIPTYFTGDYGVSAPKILSATSKKAENQGFKMDGLVVAHNLFWLRGSGKFALHGLCVAYLSGKESSDGQFGKYSQDDVDALRALADDSGVVDFVFTNEWPTGVTNRAAESDIPAEVSDLSCCDSNVSELVKEIKPRYHIAGSMGVFYAREPYLNVDDSSHVTRFLGLAQVGNKNKQKFLHALSPTPTSVMSPSELSAKPPNTTLSPYTLREGAAESKKRSNDDASDSQYWRYDVSKRQKNGSDGEKLCFKFVCSGSCPRGESCHFQHNAEAREQCRRGVCLDLIIKGKCEKGPECSYKHEFQDLSVQRKPRSENANRSKECWFCLSSPSVESHLIVS…
BniB024685	1	|ZF1:RPGQPECQFYMKTGDCKFGTVCKFHHPR|	MVPTSGQRQSYPWSRASFIASPRWQDPSGSTPLIMPQGVVPVQEWNPYTGQLGSVSPSGIGNDQTSYRNLQQNESGSSVPLGGIYALPRENVFPERPGQPECQFYMKTGDCKFGTVCKFHHPRDRQAPPPDCLLSPIGLLYALENRCVCSIVAMESANLVEAVNFITQWEYSQGQTRLWKHQVDIPEDSQCLKQDKQQQQHLVKTLLLILLISE
BniB026287	1	|ZF1:SWKVAICGEYMKSRLKTCSRGSACNFIHCF|	MVCMTSKLLDLTCILSRMILLLFSHLLTVYSFLLFVLSSLQYTDEEAEHCYEEFYEDVHTEFQKYGELVNFKVPCEFVNISSWKVAICGEYMKSRLKTCSRGSACNFIHCFRNPGGDYEWADHDRPPPRFWIHKMTALFGYSDEYLKHVEFEYSESLTYLLLTMVMERQAHEIYFYVRQPSRRSRSRDHDHVNVGSKPCNRSSKNHCDITRGHKLSRHEEKRHGVDGIPRSTRR
BniB026314	1	|ZF1:SESMMMCKFFMQQRCRFGSSCRLSHGL|	MASEEDKALEDLLEYQLKDQRESLSAIEEALASDPSNPELLSVHEELVGAIKDAEEGLFQLKRARLLQEADVVLHGLNNNAAGVNPDPANELEPEKKDLDESKCRFRHTDGRWYNGRIIGFEGSGSAKISFLTPTSESMMMCKFFMQQRCRFGSSCRLSHGLDVPISSLKNYEETEWKQSMVGSKIWAASGSKYDTWRVGELESWDDKLQLGGVVFRDDGSSAKVGSDAMVLSEYAHMTDDDGEEEEEEEDGSASGSEESVSSDYDEDFPQGIGILGSTNQQGGVQTDTAIFAKWENHTRGIASKLMANMGYREGMGLGVSGQGRLNPIVAKVLPPKRSLDHALEHIKNGEAKGEKQKKRRSRGGKRKRDKKFAEAARAAKQEEESDLFSFINNHEKIN…
BniB026529	2	|ZF1:DPKSILCEFFKAGQCQKGFKCKFSHDL|KPTDIVCKYFLDAVEKKQYGWFWACPNGGKECHYRHAL|	MPPKQQPKADLAKKQKQVEDKTFGLKNKNKSKNVQKYVQSLKQSVQPKPDASKVAAKKKKEEEKAREQELNELFKVAISQPKVPVGVDPKSILCEFFKAGQCQKGFKCKFSHDLNIQRKGEKIDIYSDKRDEDGNMEEWDQETLEKVVESKKNEYNQNKPTDIVCKYFLDAVEKKQYGWFWACPNGGKECHYRHALPPGYILKSQMKALLEEESQKMPVEEEIENERAKLKTATQMTPALFMEWKRKKIAERDAGLAASQAERAKNDRMSGRELFLSNASLFVDDAEAFEEYQREKEEEETEQKAKDKETEAPGTSKSSG
BniB026533	5	|ZF1:RPDEPDCVYYLRTGVCGYGSRCQFNHPP|ZF2:RMGQPVCQHFMRTGACKFGASCKYHHPR|ZF3:RPGEKECPYYMRTGHCKFGSTCKFHHPV|ZF4:RPGQPECTFFLRTGDCKYGTSCRYHHPL|ZF5:RPGTAQCSHFAQHGICNLGSACKFDHSM|	MEPDDHTGKEGSRSDPGTETGMEASMSRLGMGGGGNESYPERPDEPDCVYYLRTGVCGYGSRCQFNHPPNRPPVLGDLRTEAGESPERMGQPVCQHFMRTGACKFGASCKYHHPRQGGSGGGDSVNNPISFNHMGFPLRPGEKECPYYMRTGHCKFGSTCKFHHPVPPVDHQAPSQHPLSTAPPAVYPSQQFGVVVPRPYGTYSQMVLPPPGMVGWNPYQASVSAIPSPGTQPSSVYGTTPLSPSAPPYQSGPSSNKELSFPQRPGQPECTFFLRTGDCKYGTSCRYHHPLEAASPKGVTLTHISLPLRPGTAQCSHFAQHGICNLGSACKFDHSMTSSLNDQRTELHSSSSIKPSTTTTGGSETVATGVSSSSPMTSGVSHSEPAETKRGDSASIEVK…
BniB026705	1	|ZF1:KSKECVCKFWKAGNCKKGDQCSFLHSW|	MSYKAPRRYSSGKNFGVERQQDFAADIVPRRPYENKGPNKWSRNLVWTASDANMPRKNGSTYGSTKPQVSGTSACVSEQQRKNAAYGQRSSSVSDTRGWGSNDRGSPKSKECVCKFWKAGNCKKGDQCSFLHSWTSLPGMVMVAALEGHKKDLKGIALPQGSDKLFSASSDGTLRIWDCHTGQCVHTINLQAEAGSLMSEEGPWVFLGLPNAVKAFNVQTCKDLHLNGVVGQVRAMTVGNGMLFAGTSSGSISVWKATDTESDPFTYITSLEEHHSGEVTCFIVGGQRLYSGSVDKTIKVWDLNTLECTMTLRQHTDTVTSLLCWDQYLISSSLDGTIKVWACSENGSLKVINTRRQEQSVHTLCGMGDAEGRPIIFCSYENGTVSICDLPSFEERGKM…
BniB026708	1	|ZF1:KSKECVCKFWKAGNCKKGDQCSFLHSW|	MDEAATAIDSVVQSSKASFFLNVFYSMSYKAPRRYSNGRNFGVERQQDFVADIVTRRPYENKGPNKWSRNLVWTASDANMPRKNGSTYRSTRPQVSGTSACVSEQQRKNAAYGQRSSSVSDTRGWGSNDRGSPKSKECVCKFWKAGNCKKGDQCSFLHSWTSLPGMVMVAALEGHKKDLKGIALPQGSDKLFSASSDGTLRIWDCHTGQCVHTINLQAEAGSLMSEEGPWVFLGLPNAVKAFNVQTCKDLHLNGVVGQVRAMTVGNGMLFAGTSSGSISVWKATDTESDPFTYITSLEEHHSGEVTCFIVGGQRLYSGSVDKTIKVWDLNTLECTMTLRQHTDTVTSLLCWDQYLISSSLDGTIKVWACSENGSLKVINTRRQEQSVHTLCGMGDAEGR…
BniB026772	2	|ZF1:SRQQQVCYHWRAGRCYRNPCQFLHRE|ZF2:TEKVCRFWVDGSCSHGDKCRFLHCW|	MDFDSNGGNKRVFNRLGGPARPAPPQTGSRQQQVCYHWRAGRCYRNPCQFLHRELPGGPGPGHTNKRVADESGFAGPSHRRGPGFNGNHSGGNNNNNTWGRFGGNSRTVLTKTEKVCRFWVDGSCSHGDKCRFLHCWSKGDGFSLLTQLDGHEKLVSGIALPSGSDKLYTGSKDGTIRVWDCASGQCTSVLNLGAEVGCVISEGPWLLVGMNNLVKAWNIETNADQSLSGPVGQVYSLVVGTDLLFAGTQDGSILAWRYNAATNCFEPAASLLGHTLAVVTLYVGANRLYSGSMDKSIKVWSLENLQCIQTLTDHTSVVMSLICWDQFLLSCSLDNTVKIWAAAEGGNLEVTYTHKEENGVLALCGVHDAEAKPVLLCSCNDNTLRLYDLPSFTERGKI…
BniB027161	3	|ZF1:LKKNTDCVYFLASPSTCKKGAECEYRHSE|ZF2:NPRDCYYWLSGNCLNPKCGFRHPA|ZF3:KQPFTCVFFQKGMCAKGDMCSYMHTP|	MSAPATQPQQHEQQKKKQSEPGEEALKKNTDCVYFLASPSTCKKGAECEYRHSEYARVNPRDCYYWLSGNCLNPKCGFRHPALGNLGGLPAVSVPPSQAAGVVKQPFTCVFFQKGMCAKGDMCSYMHTPSAAGYKKQHPVEATPAAAADLQISKKPVDASFPKAVKAHVDISVAPRVTPALRDDREGYIPKHVGYEPVVQKMDVGLTPLTDGKHHKYGFEDDNSFHNGKDADDVLRESSPGFDVFVDNKARDSKYYHVGDGYGRRSQEGRNSLNEYDPDFGSIADQRFDSYDQREDRHAWGHRRGSSERGDRLERRVNGESEGSEKILASDLRYRLAKQRKGNDYAAPESSMERGYRDSRRNAPKESSISSSRLQGRIKLRERSNDDEGHFGRRVERGR…
BniB028414	1	|ZF1:ARGVCRAFQRGECTRGDSCKFSHDE|	MNPLTQIKLTQAINAKEADLGISEEASWHSRYKNSAYIYAGGLAFDLTEGDLLAVFAQYGEVVDVNLIRDKSTGKSKGFAFLAYEDQRSTILAVDNLNGAQVLGRTIKVDHCREYKKHEEEDEEMRQQNREARGVCRAFQRGECTRGDSCKFSHDERRAANTGWGHEEDRSAKWDHDKFNGAKKGGGQRGNFKPDAEEKTYRGKGHGERERVEREPRSRDSYDKREPKRSGRLDDSQYRRHDAENDYAREDKRSRTHDSEKSKERSRRDYSDREGDGSSRQSDSSSRKDSDYSSRDGRRR
BniB028769	1	|ZF1:GFKPCVYFGRGLCKNGESCKFVHGG|	MESGDPTTLLLTKIRILEPDYAPKIIGYLLLQDFGEKDLMRLALGPESVLQSIILKVKSQLGLLMSSPSTPTSPSPFNPISRPPINGRVGGGGGGSPLSNGFMDFRRNSPSSSPSSTSPWSINNSVSGLTNGSILKPLSSHQSNGVSATENGAESDLLDDQQLNDYLSFLDDSKTEDVVDPTVPLDYNGETHLHRRSFSADASFGSGEDGFGAGFKPCVYFGRGLCKNGESCKFVHGGFPDNVDGNGGIVADPSRKVENFGRQHEEMMRLKMAYQQQRLASQLLGRVPQMSYEKRMDFLLHQHAHRDGALPFGDERYWSSSPGRLERMELMAMQFGDLSNSAARQIYLTFPAESTFKDEDVATYFSLFGTVQDVRIPYQQKRMFGFVSFAQPETVKVVL…
BniB029258	5	|ZF1:KRNTDCVYFLASPLTCKKGAECEYRHSE|ZF2:RDNPRDCYYWLSGNCLNPKCGFRHPP|ZF3:KQPVSCVFFQKGMCAKGDMCSYMHTP|	MFAPVIQHQQKQSEAASSAEEEASKRNTDCVYFLASPLTCKKGAECEYRHSEYARDNPRDCYYWLSGNCLNPKCGFRHPPLEAPAGSVQPPYAAAHPGVVKQPVSCVFFQKGMCAKGDMCSYMHTPNLAGYRKQLPAEAKPSTAAVDPRFSKKPVENYTGDKKLPDTSLPKAPRVTSSGFRDSRGVEGYEPVVQKKIVEVPSYADGNHSSQLHGSDDNHNGKDTYDVLRESSPEFYVLVDNKAGDSEYYHVDDGYGRRSQERRNSLNEYDPDFRALADRDGEVEAFRDRHAWGHRQVSSERGDRSERRVYGEDERSENVLASDLRYRLANKQRKVGSHDDDAPDSSMERGYRDSRRNRPRESSISSSRLQGRIKLRERSKGDEAQFDRRTERGRERSEL…
BniB029573	5	|ZF1:RSDEPDCIYYLRTGVCGYGSRCRFNHPR|ZF2:RMGHPVCQHFMRTGTCQFGASCKYHHPR|ZF3:RPGEKECSYYMRTGQCKFGLTCRFNHPV|ZF4:RPDQPECQYFMRTGDCKFGSSCRYHHPL|ZF5:RPGVAQCTHFAQHGICKFGPACKFDHSM|	MERYGRAGEEGSRSDPSIQWTSHGGETGIEASMWRLGLSGESYPERSDEPDCIYYLRTGVCGYGSRCRFNHPRDRGAVIGGVRGGGGGDGVLPERMGHPVCQHFMRTGTCQFGASCKYHHPRQGGGSVAPVSLSYLGYPLRPGEKECSYYMRTGQCKFGLTCRFNHPVPLGVQGQPQQSQPQPQMQTIYPTLQSQSMSSSQQYGLVLSRPSLLPGSYLPSHYGPPPMVMPPRMVTYPSWNPYQASLTTMPSPGTQPSVGSSSVYGITPLTGTYQSGGPSLTTSTEQSFPQRPDQPECQYFMRTGDCKFGSSCRYHHPLDAVQPQTGSLLSSSGLPLRPGVAQCTHFAQHGICKFGPACKFDHSMSSSLSYSPSASSLTDIPVAPYPIGSSSLSGASAPV…
BniB030078	1	|ZF1:GFGGVPCSYFARGFCKNGSSCRFVHSD|	MDGYEATRIVLSRIQALDPDNASKIMGLLLLQDHGEKEMIRLAFGPENLVHSVIAKAKKELGLMSCSRPLWSQEELISPKNNNNGRGSSLNPASLPFYGNGGRSFKDIMTNEFEFMDDVNSRADALASVHARSGSCGFDGLGYGDSDLGFGGVPCSYFARGFCKNGSSCRFVHSDGGGAELVGSQLLRSNSVPPRLAHQFMTRSSLPSFSPKGVTLQNSDAQRAAAALMMGDEFQKLGRWRPERIDLSAMACPASRQIYLTFPADSRFREEDVSNYFSTFGPVQDVRIPYQQKRMFGFVTFLYPETVKSILAKGNPHFVCDSRVLVKPYKEKGKVPDKYRTNQTTELELSPTGLDSSPRDAIGGRGFYNNPQDVMWRSKFEEEILELQSRRLMNLQLLD…
BniB030315	2	|ZF1:PYTCVPCPEFRKGSCPKGDSCEYAHGV|ZF2:QYKTRLCKDETGCARKVCFFAHRR|	MGLLEYAACDDLPSFQREIEEKGLDLDEPGLWYCKKLGSNKMGLEQRTPLMVAATYGSRKVLTFIVSTGKSDVNRACGEERVTALHCAVAGCSVNMVEVINALLDASALANAVDASGNQALDLFVRVSRFVASPRKKAVEMLLRGGGMMINEAMEEEEVKIVSKYPADASLPDINEGVYGSDEFRMYSFKVKPCSRAYSHDWTECAFVHPGENARRRDPRKYPYTCVPCPEFRKGSCPKGDSCEYAHGVFESWLHPAQYKTRLCKDETGCARKVCFFAHRREEMRPVNASTGSAVVSQSPLEMMTGLSPLAYSSGVSTRPVSPMGNNSVASSPRNGSWQNRVNALSPPTLQLNGGSRLKSTLSARDLDIDMEMELRLRGFNNVEESFGSYVSSPSRNSQ…
BniB030513	3	|ZF1:KPINICRHHLKGRCYEGEKCKFSHDT|ZF2:ETKSMPCCYFATQSCMKGDDCPYDHDL|ZF3:KYPCNNFMTNRFCHRGDKCLFSHKG|	MEPPVASLPHRRSHLRTRSFRSVLHHLCSSFESNNQISLATPAVLRELVTKTETAQESPGEACERGEVLTESSLILEPRSDGVSGEPRTENVETISLENNLMLGDVFDGIDLQDASVRSQHKDFFDEFELIINGSGDFAPESCVNLCDALDVNDYGDDGMAKQGIDLVRSVPEKPSLADELRVDSGEGDEKNVSEIVRSKAEEIPKLVEVVSSGVLETNDEEMEPVTSSQVLTDSILQMVEDDDDVEEGEISGDDDDYNLLVGDDLPSERHEESHVSQEELDKRGVGTSKSTCSGFEVLNGENEVKENDLASKNQDKMASQAPVKKKSVPSKEAKARKKAKARKKRAQERIALGVKKLKLKTVAPKPKPINICRHHLKGRCYEGEKCKFSHDTVPETKS…
BniB030700	1	|ZF1:KRPTFPCKFFAQGRCTKGNSCRFLHVN|	MSDSDMDIDDDEVQVQVQPTVAGESRLLARPIEASDTQNDVKKHSDEQSKIINGNSQPNHFGSSGKNLMLEGEKGTILPSLRFPAPAQNFPLVNGPEQPKIMNGNLQHNFSGNSGKNLMMEGEIDTILSRFPAPVQSFPPANGPEPKRPTFPCKFFAQGRCTKGNSCRFLHVNENMNRTSQQQVVNNMARTSGIQSVQERRPLESKEGIRFPMLSTNGVMVNPPAGQREFPFTNEMRFMPSLENMGRGSLQKCSAVFTENRPVFGNSISSFPLRSSFVQEHGSLITSNRQTDMGSSGPAWTGSVFSSAPLNQYTSPFGNFENRNDINGSGSLPMEQAITVSSVQDAEVDTTSNIKNVSSNDWEPSEPFRPSFTIPPYILPSSDALYDPFTDIENPEDKS…
BniB030986	5	|ZF1:RPGERDCQYYLRTGLCGYGSSCRYNHPT|ZF2:RIGQPDCEYFLKTGACKYGSTCKYHHPK|ZF3:RQGEKPCAYYLRTGTCRFGVSCRFHHPQ|ZF4:SEQAQCRFFMNTGTCKYGEDCKYSHMS|ZF5:RPGQPACGNVKSYGFCKFGPNCNFDHSM|	MSDTQHVQVQGSAVSIQSSDKIEDAFRKMKIDENEVLQSNAYPDRPGERDCQYYLRTGLCGYGSSCRYNHPTPLPQGTMYYNEELPERIGQPDCEYFLKTGACKYGSTCKYHHPKDRNGAEPVLFNVLSLPMRQGEKPCAYYLRTGTCRFGVSCRFHHPQPDNGHSTAAYGKSSFPSAGLHYGGGLTMMSAYGTLTRPQLPQSYVPVMVSHSQSQRWATYMGASNSMYNVKNQPYYSGSSASMPVAVTLNGGLPERSEQAQCRFFMNTGTCKYGEDCKYSHMSPPNVIDPFVLPARPGQPACGNVKSYGFCKFGPNCNFDHSMLPYPPYVSPVSPKYQMYLTIIAKPPLWFKGSV
BniB031629	2	|ZF1:QYSAEVCPEFRRDGDCSRGDDCEFAHGV|ZF2:RYRTEACKDGKQCKRKVCFFAHSP|	MDVVMRPTVEIPPRKLLLSSKSFPAESSPRSSPRKHNWNNKMSNKIVTSEHEEDNEDNNNNKDTKEYCYDSDTDDPYASDHFRMFEFKIRRCTRSRSHDWTDCPFAHPGEKARRRDPRRFQYSAEVCPEFRRDGDCSRGDDCEFAHGVFECWLHPIRYRTEACKDGKQCKRKVCFFAHSPRQLRVLPPENVSGSGSASVSPAGKNPCCMFCSSSPTSTLLGNLSHLSRSPSLSPPLSPAHKAAAFSRLRNRAASAVSEAVSAAAAAGSVNYSDVLNELVNSLDTINLAEALHVSSSSPVTTPVSAAAAFASSCGLNNQRLHLQQQQSIPLQFALSPSTPSYLTNSPRANLLGRDFTPRQREMNDIKTMAVVRDKTSFEDGSCGDPDLGWVNDLLT
BniB031894	2	|ZF1:MTKTELCNKWQETGTCPYGDHCQFAHGI|ZF2:RYKTEVCRMVLAGDICPYGHRCHFRHSL|	MENETAPFTYSGTSAVGIANSRGEPSLGCGGGVVVAPSLLRDQLYHNSSRSVMQQRQDMVNREALCYTRLHEASLEAEVLRLENTELRSMNLHLKKELDQLIRSSIKSRFGYDRVPLRMLSNLSIGGGNRDGAEDDAENQNRAVNRDDVSDESPTSVIASEDLNRSSLPKSISVRSSGYSKASQGGGGGGGGAAAQCGKSRGAVAKPGTCGGQQLSSTQRVYVRGGKKEEEEEIEVEVYNQGMTKTELCNKWQETGTCPYGDHCQFAHGIKELRPVIRHPRYKTEVCRMVLAGDICPYGHRCHFRHSLSEQERLVAAGCKPNNKSSFKLVK
BniB032784	2	|ZF1:PYSCVPCPEFRKGSCPKGDSCEYAHGV|ZF2:QYKTRLCKDETCCARKVCFFAHRR|	MCGPKSNLCSSRTTLTEAELMRAKLDATTSLLELAACDDLPSFKRVTEENSLDINEPGLWYCKRVGSKKMGFQERTPLMVAAMYGSIEVLNYIISTGRSDVNRVSSDEEKVTALHCAVSGCSVSIVQVIKILLDASASPNCLDANGNKPIDLLVRCSQFIPNQTRKAVEILLTGFSLIEVEEEEVMKSAVSKYPADASLPDINEGVYVTDEFRMFSFKVKPCSRAYSHDWTECPFVHPGENARRRDPRKYPYSCVPCPEFRKGSCPKGDSCEYAHGVFESWLHPAQYKTRLCKDETCCARKVCFFAHRRDELRPVNASTGSAMVSPRSCNQSPEMSPRNGGLWQNRVNGLTPPPLQLNGSRLKSSLSARDMDMEMELRLRGSYDSSSVMQLQSPGRSHY…
BniB032844	2	|ZF1:HYSCVPCPDFKRGACRGGDMCEYAHGV|ZF2:QYRTRLCKDGTGCARRVCFFAHTP|	MMNHLRVETEDTFASLLELAANNDVEGVRLSIDRDPSCVDEPGLWYGRQKGSKSIMVNDLRTPLMVAATYGSVDVIKTILPLTNVNRACGNDQSTALHCAASGGAVNAVQVVKLLLAAGADLNALDGDGRRAGDLIVVPPKLEGVKLMLQELLSSSASHKREYHVVDPCVPDIRNSVYATDEFRMYSFKVRPCSRAYSHDWTECPFVHPGENARRRDPRKFHYSCVPCPDFKRGACRGGDMCEYAHGVFECWLHPAQYRTRLCKDGTGCARRVCFFAHTPDELRPLYSSTGSTVHSPRSGAEFAAALSPMSPLSPSSAVSWPQPSVPALHLPGSNLQSSRLRSSHNARDEFSMLSDYEQEHLLNEFYSSLSRSGRMKSLPPSNLEDLFSAEGSSSSPRF…
BniB033003	1	|ZF1:GFGGVPCSYYARGFCKNGSSCRFVHSD|	MDGYEATRIVLSRIQALDPENASKIMGLLLLQDHGEKEMIRLAFGPETLVHSVIVKAKKELGFMSCSRPSWSQEELISPRNNNNRGSSLNPASLPFYANGARSSREMMTNEFMDDVNPRGDFLGSVHARSGSCVLDGLGYGDSDLGFGGVPCSYYARGFCKNGSSCRFVHSDGGAELVGSPSRIQLLRSSSVPPRLAHHFMTRSSLPSFSPKGVNLQSSDAQRAAAALMMGDELQKLGRWRPERIDLSAMACPASRQIYLTFPADSRFREEDVSNYFSTFGPVQDVRIPYQQKRMFGFVTFVYPETVKSILAKGNPHFVCDSRVLVKPYKEKGKVPDKYRTNQATELELSPTGLASSPRDALGGRGFFNNAQDILWESKFEEEILELQSRRLMNMQLLD…
BniB033174	5	|ZF1:RPDEPDCIYYLRTGVCGYGSRCRFNHPP|ZF2:RMGQPVCQHFMRTGTCKFGASCKYHHPR|ZF3:RPGEKECSYYMRTGHCKFGSTCRFHHPL|ZF4:RPGEPDCQYFMRTGDCKFGTSCRFHHPL|ZF5:RPGTAQCSHFAQHGICKFGPDCKYDHSN|	MERYGRAGEEGSRADRSPPGTETGLEGSMWRLGLRGGGGESFPERPDEPDCIYYLRTGVCGYGSRCRFNHPPNRAPVLGGGLRTEPGEFPERMGQPVCQHFMRTGTCKFGASCKYHHPRQRGGGDSVTTTPVSLNHMGFPLRPGEKECSYYMRTGHCKFGSTCRFHHPLPPGVQPPSQQLSTGSAIYPSLHSQSGVFVARPQLLPGSYVQSPYGTYSQMVLPPPGMVPYSGWNPYQASVSAIPSPGSQPSLGSSSVPLAPAYQSGPSSNKEQSFPQRPGEPDCQYFMRTGDCKFGTSCRFHHPLEAAPPKEVTLSNIGLPLRPGTAQCSHFAQHGICKFGPDCKYDHSNIGSSSLSYSTSASSPTDVPVAPYPLGSSSLATLAPSSSSASDQRTELHSS…
BniB033907	1	|ZF1:KRPALPCNLFGQGRCANGTSCRFLHVK|	MSDSDMEIDDDDVVVVQVQVQRTIAGDSGLLAKPLEASGSRNDEQSKESCGSFLQPNVNSGKNVMLGDEKGSVFSRFPAPGQSFPSVNGPEQKRPALPCNLFGQGRCANGTSCRFLHVKENIDYTSQQPVESHMARTSGIQSVEERRPLESKEGGRFPLLGKNGVTSLVNPPGGHEIRFMPSLGNMGRGSLQKGGAVFTENMPGFVNSISSFPLRSSFVQEHGSSINSYRQTDMGSSGPSWTGSSFSSAPMNQYASNLGHFENWNDINGSGSPPMVQAISVSSVQDAEDDTTCNKKKVSSSDWEPSEPFRASFTIPPYILPSSDALYDPFPDLEIPQDRSLTVPSSSKGRDAQRKAGQEKGGDSGSGPRGRDCNNDDKNSSCSQTQYQETVAWKNVEAV…
BniB033939	5	|ZF1:RPGERDCQFFLRTGQCGYGNSCRYNHPL|ZF2:RIGEPDCEYYLKTGACKYGSTCKYHHPK|ZF3:RQGEKSCPYYMQTGTCRFGVACKFHHPD|ZF4:SERAECRFFMNTGTCKYGDDCKYSHPK|ZF5:RPGQPECGNFKAYGFCKYGQNCKYDHPM|	MSETQNSTGSVRSSDKIEDTLTRMKVPEENMEQSSTYPDRPGERDCQFFLRTGQCGYGNSCRYNHPLTHLSQAVLYNREELPERIGEPDCEYYLKTGACKYGSTCKYHHPKDRNGAEPVLFNVLGYPMRQGEKSCPYYMQTGTCRFGVACKFHHPDPQPHSGHSTTYGMSTFPSVGFPYAMMSLLPATYGVVPPPQVPHPQAYLPFLVAPPPGWSPYMDPVYNVKTQPDSSSERAECRFFMNTGTCKYGDDCKYSHPKERMLQSQPNLSHPIVVLPARPGQPECGNFKAYGFCKYGQNCKYDHPMPLNPYNMTMPSLPTAYASPVSTHPRSSPPPSRSDATAIISNGDKPAAENHSSEIEKQYKDKSDKSEVQGSSQLGYSGSTAISNGNKPAAESNSS…
BniB035018	2	|ZF1:TWSYMVSTSGCPFGDNCHFLHYV|ZF2:NFKTKMCERFAKGNCTFGDRCHFAHGE|	MDTRKRGRPDAGSNGGGFKKSKQGVIDVVFVTWSYMVSTSGCPFGDNCHFLHYVPGGYNAVAQLTNMAPMPQASRNMQGSGVGGGRFSGRGGESGPGHVSSFGASATAKISVDASLAGAIIGKGGVSSKQICRQTGAKLSIQDHERDPNLKNIELEGTFEQINEASVMVRELIGRLNSAASRRPPGVGGVGGLGGGVGSEGKPHPGSNFKTKMCERFAKGNCTFGDRCHFAHGEAELRRSGIA
BniB035345	3	|ZF1:FYKTRMCAKFKAGTCMNGDPCNFAHGM|ZF2:ILRMKLCRKFCFGEECPYGDRCNFIHED|ZF3:FWKTRSCIKFENGQCPFGDNCHFAHG|	MDSSYSDPRPMFVQSPYSGGWNQIQTNDYPMNDEQSESQSQPSLKRPRLHDDTVFNHTTSNNNSWMAPSSNNTPPVNRGTANIFYKTRMCAKFKAGTCMNGDPCNFAHGMEDLRQPPSNWQEIVGPPPPPPVQDRGRERPSSSVSAANNNWEDDQKIILRMKLCRKFCFGEECPYGDRCNFIHEDLSKFRDESGKLRESLAISVGNDPLSVENGGTGSHQVEMNRRGNPVPAPLNNGGGGVVVKTVFWKTRSCIKFENGQCPFGDNCHFAHGQAELLHHSVGIGEAVNGVGSLSKQTVVPGSEAFAMKPNAAQVVTADSSGLNDEGRRKKCLLKWSDSKKINRIYGDWIDDLPVGQKSTKPVES
BniB037857	2	|ZF1:HYTGEVCPEFRNGGDCSRGDMCGFAHGV|ZF2:RYRTEACKDGKHCKRKICFFAHSP|	MDVEHHNSGHNGRPTVDIPPRKILSSAKSPSSPCCYDSDSDDPYAGDHFRMYEFKIRRCTRGRSHDWTDCPFAHPGEKARRRDPRRYHYTGEVCPEFRNGGDCSRGDMCGFAHGVFECWLHPSRYRTEACKDGKHCKRKICFFAHSPRQLRVLPPPENFLSGGGGSAASSPGSVLSSKNSRCCMFCSHSPTSTLLDLSRSPTSSPPLSPANKSAVFSRMSRCHSAVTYKEVLNDLIISSLDSFSLKEALAAASSSCPLTMPVTTGANMLAASNTSSHHRLPPWLDVGDRDLQLHQSSLQYAFSPSSAPSYLNGQLPPPSFFSDEFTPRGGRLSDFTVAATAAAEARDKNSFEVGHSGDLDLGWVNDLLT
BniB037897	2	|ZF1:KDRVNCPFYFKIGACRHGDRCSRLHNR|ZF2:DFREATCRQYEEDNCNRGGYCNFMHVK|	MAEHLASIFGTEKDRVNCPFYFKIGACRHGDRCSRLHNRPTISPTLLLSNMYQRPDMITPGVDPQGQPLDPSKIQAHFEDFYEDIFEELDKFGEMESLNVCDNLADHMIGNVYVLFKEEDQAAAALKALQGRFYSGRPIIADFSPVTDFREATCRQYEEDNCNRGGYCNFMHVKQISRELRRKLFGRYRRSYRRGSRSRSRSRSVSPRRKRERGDVRERERGDRDRHGNGKRSSDRSERHDRDGGRRRHGSPRRSRSPPAVREGSEERRARIEQWNKERDEGV
BniB039185	4	|ZF1:SDRILCKFFVHGSCLKGENCEYSHDS|ZF2:ANNVCTFYQKGICLYGTRCRYEHVR|ZF3:REHPICSFAAAGDCPRGSQCPHMHGD|ZF4:KLRSIDCKHFSFGNGNCPFGGSCFYKHAY|	MSDRILCKFFVHGSCLKGENCEYSHDSKHHANNVCTFYQKGICLYGTRCRYEHVRTSQHKGDGDKPINVCYTHPREHPICSFAAAGDCPRGSQCPHMHGDICSTCGKKCLHPFRPEEREEHTKECEKKQKHIEALKRSQDIECSVCLDRVLSKATPGERKFGLLTECHHPFCIQCIRNWRSSAPVSGMDVNSTLRACPICRKLSYFVVPSVVWYSTPEEKKEIIDTYKAKLRSIDCKHFSFGNGNCPFGGSCFYKHAYSDGNLEEAVVRHIGSQEGETVIADSVAG
BniB039236	5	|ZF1:RSNEPDCIYYLRTGVCGYGSRCRFNHPR|ZF2:RMGQPVCQHFMRTGTCKYGASCKYHHPR|ZF3:RPGEKECSYYMRTGQCKFGLTCRFNHPV|ZF4:RPDQPECQYFMRTGDCKFGASCRYHHPV|ZF5:RPGVAQCTHFAQHGICKFGPACKFDHSM|	MERYGRAGEEGSRSDPSIEWTSHGGETGVEASMWRLGLSGGGAGGGGEAYPERSNEPDCIYYLRTGVCGYGSRCRFNHPRDRGAVVGGVRGGGGGDGALPERMGQPVCQHFMRTGTCKYGASCKYHHPRQGGGGGSVSPVSLSYLGYPLRPGEKECSYYMRTGQCKFGLTCRFNHPVPQQQQQQPQTIYPSLQSQPMPSSQQYGLVLTRPSLLPGSYLPSSYGPPMVLPPGMVTYPGWNPYQASLTAMPSPGAGTQPSIGSSSVYGVAPVSPPGTAYTGTYQSGGPSLTTSKEQSFPQRPDQPECQYFMRTGDCKFGASCRYHHPVDAVQPQTGVLLSSIGLPLRPGVAQCTHFAQHGICKFGPACKFDHSMASSLSYSPSASSLTDMPVAPYPIGSSS…
BniB040117	5	|ZF1:RPGEPDCSYYIRTGLCRFGSTCRFNHPP|ZF2:RIGQPECEYYLKTGTCKFGVTCKFHHPR|ZF3:RSNEVDCAYFLRTGHCKFGATCKFNHPQ|ZF4:RPGQPECQFYMKTGDCKFGTVCKFHHPR|ZF5:RPGEPLCVFYSRYGICKFGPSCKFHHPM|	MDFNAGVPMSSLSPLMTQEAMWQMNLSPDETIEAGSYPERPGEPDCSYYIRTGLCRFGSTCRFNHPPDRELVIATARMRGEYPERIGQPECEYYLKTGTCKFGVTCKFHHPRNKAGIAGRVSLNMLGYPLRSNEVDCAYFLRTGHCKFGATCKFNHPQPQPTTNLMVPTSGQQQSYPWSRASFIPSPRWQDPSGYTPLLVPQGVVPVQGWNPYSGQLGSVSPSGTANDYNNYRNLQQSEIKESGSQSQGSFSGLNTGSSVPLGGFYALPSENVFPERPGQPECQFYMKTGDCKFGTVCKFHHPRDRQAPSPDCLLSPIGLPLRPGEPLCVFYSRYGICKFGPSCKFHHPMEVFTETDEVVETSSGHSRRLSVSETRQATTTTSGEDTTN
BniB040934	4	|ZF1:RPGERDCQFFLRTGQCGYGNSCRYNHPL|ZF2:GEKSCPYYMQKGVCRFGVACKFHHPH|ZF3:SERGECRFFMNTGTCKYGDDCKYYHPK|ZF4:RPGQPACGNFKAYGFCKYGANCKFDHPM|	MSETQQVQNSTRSSENIEDAFRRMKVNEENMIEQSSLYPDRPGERDCQFFLRTGQCGYGNSCRYNHPLSHLPQGVFYHRDELPERIGQPDCEGEKSCPYYMQKGVCRFGVACKFHHPHPNPQPHNGHATTYGMSSFPSVGFPYAGGLPMMSLPPATYGGAMPRPQVPHPQAYMPFMVAPPQGIPLPQGLPPPHGWSTYMAGSNPIYNVKTQPDSSSSASVPVAVTPHHDSFSERGECRFFMNTGTCKYGDDCKYYHPKERMLPAPPNLLNHVVLPARPGQPACGNFKAYGFCKYGANCKFDHPMPLNPYENTGLTMPYLPTAYASPVSTHLPSRSDSTALSNGNKPAAEDQTSEMEKQVERTAKSEVQDPSQLNGSDSTALSNGNKLASSSDSTALSNA…
BniB040991	1	|ZF1:EFPVKICHYFNKGFCKHGNNCRYFHGQ|	MNVVHSRIQQLEPENASKIIGYLLMQDHGDLDMIRLAFCPDSVMHSVINFVKYELAKHPRYNSPPSDHVPTLSFGSFTSSSIQPPSVSVSPPLRTGYWENSTEIDSLHNNVQFLNFDDSMTSPEFSNGFFSRDHQCLPLRTSRRSPSLPEFPVKICHYFNKGFCKHGNNCRYFHGQIIPERESFSQMFNPNNLSDEEHVVSPGSLEKLEGEIIELLKSRRGAPISIASLPMMYYEKYARNLQAEGYLTESQRHGKAGFSLTKLLARLNNTIRLIDRPHGQHSVILAEDVSKFVEYMGERNEHGAILAGSRQIYLTFPAESSFTEHDVSNYFSKFGLVEDVRIPCQQKRMFGFVTFVYTESVKLILAKGNPHFICGARVLVKPYREKSRSSRYLDNNKPL…
BniB041216	2	|ZF1:LTAVVFCTSGCPFGENCHFLHYV|ZF2:NFKTKMCERFSKGSCTFGDRCHFAHGE|	MEAQIHQLEQEAYTAVLRAFKAQSDAISWDKESLITELRKELRVSDDEHRELLSRVNKDDTIQRIRDWRQGGGSQVPSRHATNQGFDVVPSPTFSASRKKQKTFPSYHPSIAAAGNRSFNSRVVPGGITADGSAEALIGRKVWTKWPEDNHFYEAIITQYNAVEGRHALVYDINAVNETWEWVDLKEIPPEDIRWDGEDSGVAFNAGPGSGSIRGNRRNQGHIGRGRGPRIHQPRREFLPPPTHQNGGGGDDIELFNTDLLVKEVERVFDATHPDPFELDKAKKMLKEHEQALMAAIARLADTSDGEIGNNKKSKMEIHHIRMSIQCSSRDDGKATHNRNGFYFGSVTFAMDTNRKRGPPEAGSNGGGGGFKKSKQGEISLFLTAVVFCTSGCPFGENC…
BniB041357	2	|ZF1:NGEAPVCVYFLNGFCNRGDQCAFSHTL|ZF2:STRPACKFFASLQGCRNGESCMFSHVM|	MAISSPTSSSSSESFPLPSSNFASLPVAAMKRRIVEKILENRVTLIVGEPGCGKSSQVPQFLLEANMSPILCTQPRRFAVVAVAKMVAQSRNSLLGDEIGYHIGHSKNLSQGSKILFKTAGVLLDEMLDKGLSALKYKVIILDEVHERSVESDLVLVCVKQFLMKNSDLRVVLMSATADITRYRDYFKELGRGERVEVVAIPSPDQRTVFQRRVLYLEQVAGLLGMTSDFSAYCPGPSPSSADTEIKPDLQNLIHDLILYIHEREPDIEKSILVFLPTYYSLEQQWYQLEPFRASFEVHILHRSIDTERALAAMKICRSRRKVILATNIAESSVTIPKVAYVIDSCRSLQVFWDPSRKRDAVQLDWVSRSQAEQRRGRTGRTCDGEVYRLVPSAFFNKL…
BniB041362	5	|ZF1:RTAAPDCAYYMRTGVCGYASRCRFNHPP|ZF2:RLGALPCQFYLKTGTCKFGASCKFHHPR|ZF3:RQGEIECSYFLKTGQCKFGITCKFHHPQ|ZF4:RPGEPECQYFLKTGDCKFGTSCKFHHPR|ZF5:RPGVQRCTFYVQNGFCKFGSTCKFDHPV|	MDMYGGNPTAMNGSHAPQWTPEDADTTGLQESMWRLGLGGKSETYPQRTAAPDCAYYMRTGVCGYASRCRFNHPPDRATVEATVRATGQYPERLGALPCQFYLKTGTCKFGASCKFHHPRNAGGSMSHVPLNIYGYPVRQGEIECSYFLKTGQCKFGITCKFHHPQPAPAPAATVPPPPASAPQFYPTVQQHSLIPGGAPSSSLRPLLPASYMQGAYGPPMLLTPPGVLPLQAWTPYSAPVSPALSPGAQHPTSLYGVTQLSSTTPGVYPSPSGGVFQKEDSFPERPGEPECQYFLKTGDCKFGTSCKFHHPRDRVPPRPNCALTAIGLPIRPGVQRCTFYVQNGFCKFGSTCKFDHPVGTIRYNPSASSLADAPVAPYPVSSLLGSSSSSAAELISGG…
BniB041610	1	|ZF1:ARGVCRAFQRGECTRGDSCKFSHDE|	MVRLFISEDSPSQVGSEPQDHFQAKSSVASHLSGDNLPPGFGGLLSANESQIKLSDIPVIKWKGSVQILLDEEWRVVAGDESKEAEAQNQRELRVLEAFYPGASSIPPNPSVQPDVDNSDYDDQQTVVIPILVVEVDDVAMDTASKLPTQSGVDVGTVPSLTDENTLTSPTLPAASEIMAALAALSNSKEQGSSSMIDPDLLMKILSNPKMMENLVANCGSAGSVSSNASSHYSSSTHEANGVVTTTAPACSNGQYNPQPPVVAHIPPPVVYPPPAPSDQSNYGAAPPPARDVSYYKSLIQQHGGERQEAPPPVQQHLGGYRYGLKPGGGGPNPEMVNSTNNNKNINQRPRDSKPKIMKPCMYFNTSRGCRNGANCLFQHDATAYQPRNINNRNINNNP…
BniB042787	1	|ZF1:DYQPDICKDYKETGYCGYGDSCKFLHDR|	MSDSGEEPKTSQQPDSQPAAVTEESQSQQVCTFFKKPSKAKNIRKRPAADADEEDADSKSETSILNNLKKVAKPDNKLFFSSGPSKSSSTTGEAPEKAVVFHYDSSKEIQVQNDSRATATLETETDFNQDARAIRERVLKRADEALKGNKNKASDEKLYTGIHGYTDHKAGFRREQTISSEKAGGSHGPLRASAHIRVSARFDYQPDICKDYKETGYCGYGDSCKFLHDRGDYKPGWQIEKEWEEAEKVRKRNKAMGVEDEDDEEADSEEDEDALPFACFICRESFVDPVVTKCKHYFCEHCALKHHTKNKKCFVCNQPTMGIFNAAHEIKKRMAEERSKAQGL
BniB042935	3	|ZF1:FFKTKLCCKFRAGTCPYVTNCNFAHTV|ZF2:SFKGRHCKKFYTEEGCPYGESCTFMHDE|ZF3:NWKTRICNKWEITGYCPFGAKCHFAHGA|	MSHHRRDSGGDVVHVIPTNNPPPENWFPNLGDTSVWATEDDYNRVWAVNPDGDSGPPSKKTRGSPSAASNRTKAIGKMFFKTKLCCKFRAGTCPYVTNCNFAHTVEELRRPPPNWQEIVAAHEEERSGGAGTPTAVEQREEFQIPSLVSSTGDESGRSFKGRHCKKFYTEEGCPYGESCTFMHDEASRNRESVAISLGPGGYGGGGGGNSNVVVLGGGGGGGNGIQIVKPSNWKTRICNKWEITGYCPFGAKCHFAHGAAELHRFGGGLVEGEGKDGVSPSPDIKQTGPNPKGHSDTTTTLLSPGVPHHSDAGYHSGVALQRASSAVTQKPGIRTHQKWKGPAKISLIYGDWIDDIE
BniB043624	4	|ZF1:SDRILCKFFVHGSCLKGEHCEYSHDS|ZF2:NVCTFYQKGICLYGSRCRYQHVR|ZF3:PREYPICSFAAAGDCPRGSQCPHMHGD|ZF4:KLRSINCKHFNFGNGSCPFGGSCFYKHAY|	MSDRILCKFFVHGSCLKGEHCEYSHDSNVCTFYQKGICLYGSRCRYQHVRTTSQPQSLSASNVPPPPLDPQQKGDTFAGENNNNNNNDVCYIHPREYPICSFAAAGDCPRGSQCPHMHGDICSTCGKKCLHPFRPEEREEHTKECEKKQKRIEALKKSQEIECSVCLERVLSKATPGERKFGLLTECHHPFCIQCIRNWRSSAPVSGMDVNSTLRACPICRKLSYFVVPSVVWYSTPEEKKEIIEIYKAKLRSINCKHFNFGNGSCPFGGSCFYKHAYSDGHLDEVVVRNLGSQEGETVIADSIRLSEILGRVQI
BniB044438	3	|ZF1:DPKSILCEFFKAGQCQKGFKCKFSHDL|ZF2:SDKRDEGQCQKGFKCKFSHDL|ZF3:KPTDIVCKYFLDAVEKKQYGWFWACPNGGKECHYRHAL|	MPPKQQPKADLAKKQKQVEDKTFGLKNKNKSKNVQKYVQSLKQSVQPKPDASKVAAKKKKEEEKAREQELNELFKVAISQPKVPVGVDPKSILCEFFKAGQCQKGFKCKFSHDLNIQRKGEKIDIYSDKRDEGQCQKGFKCKFSHDLNIQRKGEKIDIYSDKRDEDGDMEEWDQETLEKVVESKKNEYNQNKPTDIVCKYFLDAVEKKQYGWFWACPNGGKECHYRHALPPGYILKSQMKALLDQESQKMPVEEEIENERAKLKTATQMTPSLFMEWKRKKIAERDAGLAASQAERAKNDRMSGRELFLSNASLFVDDAEAFEEYEREKEEEEIEQKVKCLSHSLIV
BniB044642	2	|ZF1:QDKAHCPFHLKTGACRFGPRCSRVHFY|ZF2:RWKVAICGEYMKSRLKTCSRGSACNFIHCF|	MEPQNEKPGEGERLEEAMGGSEESKEKSAEMSRKEKRKAMKKMKRKQVRKEIAEKEREEAEAKLNDPAEQEKLKAIEEEEERKREKELKEFEESERAWREAMEIKRKKKEEEERRWKELEESRKLEASRDDECGEDEDGEYEYVEEGPPEIIFKGNEIILRKNKVRVPKKTVAQVDVNESSNVEFVLKIADRPTSNPLPPGTEAMSKSQNVSSAQQILDSVAQEVPNFGTEQDKAHCPFHLKTGACRFGPRCSRVHFYPDKSCTILMKNMYNGPGIAWEQDEGLEYTDEEAEKCYEEFYEDVHTEFLKYGELINFKVCRNGSFHLKGNVYVHYRSVESALLAYQSINGRYFAGKQVNCEFVNISRWKVAICGEYMKSRLKTCSRGSACNFIHCFRNPGG…
BniB044863	5	|ZF1:RPGEPDCSYYIRTGLCRFGSTCRFNHPR|ZF2:RIGQPECEYYLKTGTCKFGVTCKFHHPR|ZF3:RSNEVDCAYFLRTGHCKFGATCKFNHPQ|ZF4:RPGQPECQFYMKTGDCKFGTVCKFHHPR|ZF5:RPGEPLCVFYSRYGICKFGPSCKYNHPM|	MDFNAGVPMSSLSPLMTNQEAMWQMNMSSDETMETGSYPERPGEPDCSYYIRTGLCRFGSTCRFNHPRDRELVIATARMREEYPERIGQPECEYYLKTGTCKFGVTCKFHHPRDKAGIAGRVSLNMLGYPLRSNEVDCAYFLRTGHCKFGATCKFNHPQPQPTTTNLMVPPTSGQQQSYPWSSASFIASPRWQDPTGFTPLIMPQGVVPVQGWNPYTGQLGSVSPSGTGNDHNNYRNLQQNESGSSVQLGGIYALPRENVFPERPGQPECQFYMKTGDCKFGTVCKFHHPRDRQPPPPDCLLSPIGLPLRPGEPLCVFYSRYGICKFGPSCKYNHPMEVFAYDNTASETDAVVETSGGHSRRLSVSETRQAATTTSGQDTPIDTPQK
BniB046460	1	|ZF1:EFPVKICHYFSKGFCKHGNNCRYFHGQ|	MNFTEAMNVVHNRIQQLEPENASKIIGYLLLMQDHGDRDMIRLAFCPDSVMCSMINFVKCELAKDPRYHSPPSDHIPTPHGFGSFTGRPPLVSVSPPLRTGFWENSTEVDNVQFLNFEDSVTTSPEFSNGFFSRDHHHQCLPSRTSRRSPSLPEFPVKICHYFSKGFCKHGNNCRYFHGQVIPERESFSQMFNPSDDQEHVVSPGSLEKLEGEIIELLKSRRGAPISIASLPMMYFEKYGRNLQAEGYLTESQRHGKAGYSLTKLLARLKNTIRLIDRPHGQHSVILAEDVSKFVEYLEERNEHGAILAGSKQIYLTFPAESSFTEHDVSNYFSKFGLVEDVRIPCQQKRMFGFVTFVYTETVKLILAKGNPHFICGARVLVKPYREKSRSSRYLDNNK…
BniB046775	1	|ZF1:ISNVPCRYFALGNCRNGTSCRFSHHG|	MSGSGRKRVSKWDSKQEDTQNGNDYVQKSGSYYHDKDPEHAGFYPEGNGRNGSRRSVPDDDDEHLKSRQHPGEAWPPRSRASHEEGDASMMSYYDTRNSSERVESRQPYWDRPRTRRSGSRSNSRSMSRSRSRSRSPLQRVKRDAGGSYDRHKTRARVSPRSGRDIDGRYHDWEAKNRKTRDSKYYTEDSREQYPLRVGGGRSDYPEEHNNSRRETSDPMRSHRDRRDVPEREYNRISNVPCRYFALGNCRNGTSCRFSHHGAPPARRSLERKPQEQMFSRHDSNNHSGTTERMRNNDRWNERSDTGKFSEGAKGNNSGSWIGDMEMSPDWNYGVKTVKKPLNEEHAVIKDTLAPAYEHGSAATSQRVGMFPALGEKTVASSHHGFSNNLTNSAPPVQA…
BniB047998	2	|ZF1:KDRVNCPFYFKMGACRHGDRCSRIHNR|ZF2:DFREATCRQYEEDNCNRGGYCNFMHVK|	MAEHLASIYGTEKDRVNCPFYFKMGACRHGDRCSRIHNRPTISPTLLLANMYQRPDVITPGVDAQGQPLDPRKVQEHFEDFFEDLFEELGKFGEIESLNICDNITDHMIGNVYVQFKEEDQAAAALQGLQGRSYLGRPIIAEFSPVTDFREATCRQYEEDNCNRGGYCNFMHVKLVSREMRRKLFGRREYRSRSISPRGKREYDRRDRDRDPPRREFSHRDRDGEFYRHGSGKRRSERGDRDGSRRRHGSPGGGREGSEERRARIEQWNREREEKEEGGGA
BniB048185	3	|ZF1:SFRQTVCRHWLRGLCMKGDACGFLHQY|ZF2:KARMPICRFFRVHGECREQDCVYKHTN|ZF3:DIKECNMYKLGFCPNGPDCRYRHAK|	MEEADGLSFDFEGGLDSGPVQPTASVPVAPLENQSSAAVNLTPSYDHSSAATAPGAGRGRSFRQTVCRHWLRGLCMKGDACGFLHQYDKARMPICRFFRVHGECREQDCVYKHTNEDIKECNMYKLGFCPNGPDCRYRHAKLPGPPPPVEEVLQKIQQLTSYNYGPNRFYQPRNAAPQLGDSNKPQVQVQTQEAGNLQQQQQQQPQQSQHQVSQTQTQNPADQTSHPLPRGVNRYFVVKSNNSENFELSVQQGVWATQRSNEAKLNEAFDSVDNVILIFSVNRTRHFQGCAKMTSRIGGYIGGGNWKNEHGTQQYGGNFSVKWLKLCELSFHKTRNLRNPYNENLPVKISRDCQELEPSVGEELASLLYLEPDSKLMAISIAAEAKREEEKAKGVNPES…
BniB048356	4	|ZF1:SSKRILCKFFAHGACLKGDNCEFSHDW|ZF2:SNNICTFYQRGNCSYGSRCRYEHVK|ZF3:EDQPICSYAAAGDCPRGDQCPHIHGD|ZF4:KLRSIDCKHFNFGDGNCPFGTSCFYKHAF|	MSSKRILCKFFAHGACLKGDNCEFSHDWKDPSNNICTFYQRGNCSYGSRCRYEHVKPSRPPHPSPASSFSSVVPRGTYLSSPFVSERDLSSAPSSSPAWTSDSLDDDVNNSGPTKPEDQPICSYAAAGDCPRGDQCPHIHGDLCPTCGKRCLHPLRPEEREEHKKACEKKHKQLEALKLSQDVECCVCLERVLSKPTPAERKFGLLTECDHAFCIGCIRNWRSSSPSTGMDVNSTLRACPICRKLSYFVVPSVIWFSDPEEKKEIMDNYRDKLRSIDCKHFNFGDGNCPFGTSCFYKHAFHDGRLEEVVLRHLDAEDGQTVIAKEIRLSDFLENMRI
BniB049022	1	|ZF1:MTKTELCNKWQETGTCPYGDHCQFAHGR|	MLQQRVYVRGGKKEEEEEIELEVYNQGMTKTELCNKWQETGTCPYGDHCQFAHGRAGNGGPCCTKCHSYNSLRTRGLDSNVLCSKRGRFGQRVWEPRVTAG
