# Supplementary material for: Genome-wide analysis and stress-responsive expression of CCCH zinc finger family genes in Brassica rapa
Source: BMC Plant Biol. 2018 Dec 27;18:373. doi: 10.1186/s12870-018-1608-7 (PMC6307296; doi:10.1186/s12870-018-1608-7)
Supplement: Supplementary file 6 — The number of different CCCH types in Plants. (XLSX 10 kb) [file 12870_2018_1608_MOESM6_ESM.xlsx]

## Sheet: Sheet1
Additional file 6 The number of different CCCH types in Plants
	B. rapa	A. thaliana	O. sativa	Z. mays
C-X8-C-X5-C-X3-H	133	83	77	98
C-X7-C-X5-C-X3-H	78	42	41	45
C-X7-C-X6-C-X3-H	0	1	2	4
C-X7-C-X4-C-X3-H	8	5	8	11
C-X5-C-X4-C-X3-H	17	11	9	9
C-X8-C-X4-C-X3-H	2	2	1	4
C-X8-C-X6-C-X3-H	2	1	0	1
C-X9-C-X5-C-X3-H	5	3	6	2
C-X10-C-X5-C-X3-H	0	1	3	0
C-X17-C-X6-C-X3-H	3	0	0	1
C-X12-C-X5-C-X3-H	0	0	0	2
C-X4-C-X5-C-X3-H	1	2	0	1
C-X11-C-X5-C-X3-H	2	1	1	1
C-X15-C-X5-C-X3-H	0	0	1	0
C-X13-C-X5-C-X3-H	0	0	0	1
C-X8-C-X5-C-X4-H	0	0	1	0
C-X8-C-X5-C-X5-H	1	0	0	0
C-X4-C-X10-C-X2-H	1	0	0	0
C-X3-C-X5-C-X1-H	1	0	0	0
CCH	3	0	0	0
total	257	152	150	180
C-X7/8-C-X5-C3-H	211	125	118	143
(C-X7/8-C-X5-C3-H) %	0.821012	0.822368	0.786667	0.794444
