# Supplementary material for: Genome-wide analysis and stress-responsive expression of CCCH zinc finger family genes in Brassica rapa
Source: BMC Plant Biol. 2018 Dec 27;18:373. doi: 10.1186/s12870-018-1608-7 (PMC6307296; doi:10.1186/s12870-018-1608-7)
Supplement: Supplementary file 9 — Primers list of subfamily- IX in B. rapa. (XLSX 12 kb) [file 12870_2018_1608_MOESM9_ESM.xlsx]

## Sheet: Sheet1
Additional file 9 Primers list of group- IX in B. rapa
Gene	Forward Primer	Reverse Primer
BraActin	CTATCCTCCGTCTCGATCTCGC	CTTAGCCGTCTCCAGCTCTTGC
BraA10g025840	TCTCGAGCTTACTCCCACGA	AAACACCCCGTGAGCGTATT
BraA02g004530	TCCTCGTGGCTCTATGGACA	TTCCAGAAGGAGAGCTCGGA
BraA04g029550	CGTAGAAGGCGTTCGGCTAT	GTATGTAGCGGCGACCATCA
BraA10g016510	TGGTACGGGAGGAGGTTAGG	AAGGCGGCGATCATAAGAGG
BraA09g046730	CTGAGTTCCGCAAAGGGTCT	AAAGCCGCGTCTTGTACTGA
BraA05g005940	TCTTCTTGAACTCGCCGCAT	GACCCGTCTGCAGTACCAAA
BraA10g029760	GGAGCCGCAGTTTCCTACTT	AAGCGTACATGCGGAACTCA
BraA08g035210	TGGAGTCTTCGAGTGTTGGC	CGGAGACATTTTCCGGTGGA
BraA10g002330	CACCGATGATCCTTACGCGA	GACAGTCAGTCCAGTCGTGG
BraA06g043220	CGGAGGCTTGTAAAGACGGT	GGCGGTGGAGGAACTCTAAG
BraA09g020370	GGTGATATGTGCGGTTTCGC	TTCTGACGGCGGAAGAACTC
BraA07g001000	GCGTTTTCGAGTGTTGGCTT	AGAATCAACTCGATCGGGGC
BraA08g018640	CGAAAAGGCGGTTGCAAGAA	TCGGGCCTGGACATACCTTA
BraA01g008400	ACTCGCCGGACTTATCCAAC	AACATCCCCCGCCGTAAAAT
BraA03g054960	CTCCGGTTCGTAGAGCGTTT	CAGTGACTGAGTCTCCGAGC
BraA03g021290	GCGACGAGGAGAAAGTCACA	AAGTTAGGTGAAGCGGAGGC
BraA03g022120	GCAAAGATGGAACGGGATGC	GAGGGGAATGAACAGCCGAA
